# Supplementary material for: Time-series analysis of satellite imagery for detecting vegetation cover changes in Indonesia
Source: Sci Rep. 2023 May 25;13:8437. doi: 10.1038/s41598-023-35330-1 (PMC10212945; doi:10.1038/s41598-023-35330-1)
Supplement: Supplementary file 1 — Supplementary Table S1. [file 41598_2023_35330_MOESM1_ESM.xlsx]

## Sheet: modisd
Table S1. List of regencies and cities (Administrative Level 2) in Indonesia
ADM1_PCODE	ADM2_PCODE	Name of Regency or City	Name of Province	Regency/City
ID11	ID1101	Simeulue	Aceh	Regency
ID11	ID1102	Aceh Singkil	Aceh	Regency
ID11	ID1103	Aceh Selatan	Aceh	Regency
ID11	ID1104	Aceh Tenggara	Aceh	Regency
ID11	ID1105	Aceh Timur	Aceh	Regency
ID11	ID1106	Aceh Tengah	Aceh	Regency
ID11	ID1107	Aceh Barat	Aceh	Regency
ID11	ID1108	Aceh Besar	Aceh	Regency
ID11	ID1109	Pidie	Aceh	Regency
ID11	ID1110	Bireuen	Aceh	Regency
ID11	ID1111	Aceh Utara	Aceh	Regency
ID11	ID1112	Aceh Barat Daya	Aceh	Regency
ID11	ID1113	Gayo Lues	Aceh	Regency
ID11	ID1114	Aceh Tamiang	Aceh	Regency
ID11	ID1115	Nagan Raya	Aceh	Regency
ID11	ID1116	Aceh Jaya	Aceh	Regency
ID11	ID1117	Bener Meriah	Aceh	Regency
ID11	ID1118	Pidie Jaya	Aceh	Regency
ID11	ID1171	Kota Banda Aceh	Aceh	City
ID11	ID1172	Kota Sabang	Aceh	City
ID11	ID1173	Kota Langsa	Aceh	City
ID11	ID1174	Kota Lhokseumawe	Aceh	City
ID11	ID1175	Kota Subulussalam	Aceh	City
ID12	ID1201	Nias	Sumatera Utara	Regency
ID12	ID1202	Mandailing Natal	Sumatera Utara	Regency
ID12	ID1203	Tapanuli Selatan	Sumatera Utara	Regency
ID12	ID1204	Tapanuli Tengah	Sumatera Utara	Regency
ID12	ID1205	Tapanuli Utara	Sumatera Utara	Regency
ID12	ID1206	Toba Samosir	Sumatera Utara	Regency
ID12	ID1207	Labuhan Batu	Sumatera Utara	Regency
ID12	ID1208	Asahan	Sumatera Utara	Regency
ID12	ID1209	Simalungun	Sumatera Utara	Regency
ID12	ID1210	Dairi	Sumatera Utara	Regency
ID12	ID1211	Karo	Sumatera Utara	Regency
ID12	ID1212	Deli Serdang	Sumatera Utara	Regency
ID12	ID1213	Langkat	Sumatera Utara	Regency
ID12	ID1214	Nias Selatan	Sumatera Utara	Regency
ID12	ID1215	Humbang Hasundutan	Sumatera Utara	Regency
ID12	ID1216	Pakpak Bharat	Sumatera Utara	Regency
ID12	ID1217	Samosir	Sumatera Utara	Regency
ID12	ID1218	Serdang Bedagai	Sumatera Utara	Regency
ID12	ID1219	Batu Bara	Sumatera Utara	Regency
ID12	ID1220	Padang Lawas Utara	Sumatera Utara	Regency
ID12	ID1221	Padang Lawas	Sumatera Utara	Regency
ID12	ID1222	Labuhan Batu Selatan	Sumatera Utara	Regency
ID12	ID1223	Labuhan Batu Utara	Sumatera Utara	Regency
ID12	ID1224	Nias Utara	Sumatera Utara	Regency
ID12	ID1225	Nias Barat	Sumatera Utara	Regency
ID12	ID1271	Kota Sibolga	Sumatera Utara	City
ID12	ID1272	Kota Tanjung Balai	Sumatera Utara	City
ID12	ID1273	Kota Pematang Siantar	Sumatera Utara	City
ID12	ID1274	Kota Tebing Tinggi	Sumatera Utara	City
ID12	ID1275	Kota Medan	Sumatera Utara	City
ID12	ID1276	Kota Binjai	Sumatera Utara	City
ID12	ID1277	Kota Padangsidimpuan	Sumatera Utara	City
ID12	ID1278	Kota Gunungsitoli	Sumatera Utara	City
ID13	ID1301	Kepulauan Mentawai	Sumatera Barat	Regency
ID13	ID1302	Pesisir Selatan	Sumatera Barat	Regency
ID13	ID1303	Solok	Sumatera Barat	Regency
ID13	ID1304	Sijunjung	Sumatera Barat	Regency
ID13	ID1305	Tanah Datar	Sumatera Barat	Regency
ID13	ID1306	Padang Pariaman	Sumatera Barat	Regency
ID13	ID1307	Agam	Sumatera Barat	Regency
ID13	ID1308	Lima Puluh Kota	Sumatera Barat	Regency
ID13	ID1309	Pasaman	Sumatera Barat	Regency
ID13	ID1310	Solok Selatan	Sumatera Barat	Regency
ID13	ID1311	Dharmasraya	Sumatera Barat	Regency
ID13	ID1312	Pasaman Barat	Sumatera Barat	Regency
ID13	ID1371	Kota Padang	Sumatera Barat	City
ID13	ID1372	Kota Solok	Sumatera Barat	City
ID13	ID1373	Kota Sawah Lunto	Sumatera Barat	City
ID13	ID1374	Kota Padang Panjang	Sumatera Barat	City
ID13	ID1375	Kota Bukittinggi	Sumatera Barat	City
ID13	ID1376	Kota Payakumbuh	Sumatera Barat	City
ID13	ID1377	Kota Pariaman	Sumatera Barat	City
ID14	ID1401	Kuantan Singingi	Riau	Regency
ID14	ID1402	Indragiri Hulu	Riau	Regency
ID14	ID1403	Indragiri Hilir	Riau	Regency
ID14	ID1404	Pelalawan	Riau	Regency
ID14	ID1405	Siak	Riau	Regency
ID14	ID1406	Kampar	Riau	Regency
ID14	ID1407	Rokan Hulu	Riau	Regency
ID14	ID1408	Bengkalis	Riau	Regency
ID14	ID1409	Rokan Hilir	Riau	Regency
ID14	ID1410	Kepulauan Meranti	Riau	Regency
ID14	ID1471	Kota Pekanbaru	Riau	City
ID14	ID1473	Kota Dumai	Riau	City
ID15	ID1501	Kerinci	Jambi	Regency
ID15	ID1502	Merangin	Jambi	Regency
ID15	ID1503	Sarolangun	Jambi	Regency
ID15	ID1504	Batang Hari	Jambi	Regency
ID15	ID1505	Muaro Jambi	Jambi	Regency
ID15	ID1506	Tanjung Jabung Timur	Jambi	Regency
ID15	ID1507	Tanjung Jabung Barat	Jambi	Regency
ID15	ID1508	Tebo	Jambi	Regency
ID15	ID1509	Bungo	Jambi	Regency
ID15	ID1571	Kota Jambi	Jambi	City
ID15	ID1572	Kota Sungai Penuh	Jambi	City
ID16	ID1601	Ogan Komering Ulu	Sumatera Selatan	Regency
ID16	ID1602	Ogan Komering Ilir	Sumatera Selatan	Regency
ID16	ID1603	Muara Enim	Sumatera Selatan	Regency
ID16	ID1604	Lahat	Sumatera Selatan	Regency
ID16	ID1605	Musi Rawas	Sumatera Selatan	Regency
ID16	ID1606	Musi Banyuasin	Sumatera Selatan	Regency
ID16	ID1607	Banyu Asin	Sumatera Selatan	Regency
ID16	ID1608	Ogan Komering Ulu Selatan	Sumatera Selatan	Regency
ID16	ID1609	Ogan Komering Ulu Timur	Sumatera Selatan	Regency
ID16	ID1610	Ogan Ilir	Sumatera Selatan	Regency
ID16	ID1611	Empat Lawang	Sumatera Selatan	Regency
ID16	ID1612	Penukal Abab Lematang Ilir	Sumatera Selatan	Regency
ID16	ID1613	Musi Rawas Utara	Sumatera Selatan	Regency
ID16	ID1671	Kota Palembang	Sumatera Selatan	City
ID16	ID1672	Kota Prabumulih	Sumatera Selatan	City
ID16	ID1673	Kota Pagar Alam	Sumatera Selatan	City
ID16	ID1674	Kota Lubuklinggau	Sumatera Selatan	City
ID17	ID1701	Bengkulu Selatan	Bengkulu	Regency
ID17	ID1702	Rejang Lebong	Bengkulu	Regency
ID17	ID1703	Bengkulu Utara	Bengkulu	Regency
ID17	ID1704	Kaur	Bengkulu	Regency
ID17	ID1705	Seluma	Bengkulu	Regency
ID17	ID1706	Mukomuko	Bengkulu	Regency
ID17	ID1707	Lebong	Bengkulu	Regency
ID17	ID1708	Kepahiang	Bengkulu	Regency
ID17	ID1709	Bengkulu Tengah	Bengkulu	Regency
ID17	ID1771	Kota Bengkulu	Bengkulu	City
ID18	ID1801	Lampung Barat	Lampung	Regency
ID18	ID1802	Tanggamus	Lampung	Regency
ID18	ID1803	Lampung Selatan	Lampung	Regency
ID18	ID1804	Lampung Timur	Lampung	Regency
ID18	ID1805	Lampung Tengah	Lampung	Regency
ID18	ID1806	Lampung Utara	Lampung	Regency
ID18	ID1807	Way Kanan	Lampung	Regency
ID18	ID1808	Tulangbawang	Lampung	Regency
ID18	ID1809	Pesawaran	Lampung	Regency
ID18	ID1810	Pringsewu	Lampung	Regency
ID18	ID1811	Mesuji	Lampung	Regency
ID18	ID1812	Tulang Bawang Barat	Lampung	Regency
ID18	ID1813	Pesisir Barat	Lampung	Regency
ID18	ID1871	Kota Bandar Lampung	Lampung	City
ID18	ID1872	Kota Metro	Lampung	City
ID19	ID1901	Bangka	Kepulauan Bangka Belitung	Regency
ID19	ID1902	Belitung	Kepulauan Bangka Belitung	Regency
ID19	ID1903	Bangka Barat	Kepulauan Bangka Belitung	Regency
ID19	ID1904	Bangka Tengah	Kepulauan Bangka Belitung	Regency
ID19	ID1905	Bangka Selatan	Kepulauan Bangka Belitung	Regency
ID19	ID1906	Belitung Timur	Kepulauan Bangka Belitung	Regency
ID19	ID1971	Kota Pangkal Pinang	Kepulauan Bangka Belitung	City
ID21	ID2101	Karimun	Kepulauan Riau	Regency
ID21	ID2102	Bintan	Kepulauan Riau	Regency
ID21	ID2103	Natuna	Kepulauan Riau	Regency
ID21	ID2104	Lingga	Kepulauan Riau	Regency
ID21	ID2105	Kepulauan Anambas	Kepulauan Riau	Regency
ID21	ID2171	Kota Batam	Kepulauan Riau	City
ID21	ID2172	Kota Tanjung Pinang	Kepulauan Riau	City
ID31	ID3171	Kota Jakarta Selatan	Dki Jakarta	Administrative city
ID31	ID3172	Kota Jakarta Timur	Dki Jakarta	Administrative city
ID31	ID3173	Kota Jakarta Pusat	Dki Jakarta	Administrative city
ID31	ID3174	Kota Jakarta Barat	Dki Jakarta	Administrative city
ID31	ID3175	Kota Jakarta Utara	Dki Jakarta	Administrative city
ID32	ID3201	Bogor	Jawa Barat	Regency
ID32	ID3202	Sukabumi	Jawa Barat	Regency
ID32	ID3203	Cianjur	Jawa Barat	Regency
ID32	ID3204	Bandung	Jawa Barat	Regency
ID32	ID3205	Garut	Jawa Barat	Regency
ID32	ID3206	Tasikmalaya	Jawa Barat	Regency
ID32	ID3207	Ciamis	Jawa Barat	Regency
ID32	ID3208	Kuningan	Jawa Barat	Regency
ID32	ID3209	Cirebon	Jawa Barat	Regency
ID32	ID3210	Majalengka	Jawa Barat	Regency
ID32	ID3211	Sumedang	Jawa Barat	Regency
ID32	ID3212	Indramayu	Jawa Barat	Regency
ID32	ID3213	Subang	Jawa Barat	Regency
ID32	ID3214	Purwakarta	Jawa Barat	Regency
ID32	ID3215	Karawang	Jawa Barat	Regency
ID32	ID3216	Bekasi	Jawa Barat	Regency
ID32	ID3217	Bandung Barat	Jawa Barat	Regency
ID32	ID3218	Pangandaran	Jawa Barat	Regency
ID32	ID3271	Kota Bogor	Jawa Barat	City
ID32	ID3272	Kota Sukabumi	Jawa Barat	City
ID32	ID3273	Kota Bandung	Jawa Barat	City
ID32	ID3274	Kota Cirebon	Jawa Barat	City
ID32	ID3275	Kota Bekasi	Jawa Barat	City
ID32	ID3276	Kota Depok	Jawa Barat	City
ID32	ID3277	Kota Cimahi	Jawa Barat	City
ID32	ID3278	Kota Tasikmalaya	Jawa Barat	City
ID32	ID3279	Kota Banjar	Jawa Barat	City
ID33	ID3301	Cilacap	Jawa Tengah	Regency
ID33	ID3302	Banyumas	Jawa Tengah	Regency
ID33	ID3303	Purbalingga	Jawa Tengah	Regency
ID33	ID3304	Banjarnegara	Jawa Tengah	Regency
ID33	ID3305	Kebumen	Jawa Tengah	Regency
ID33	ID3306	Purworejo	Jawa Tengah	Regency
ID33	ID3307	Wonosobo	Jawa Tengah	Regency
ID33	ID3308	Magelang	Jawa Tengah	Regency
ID33	ID3309	Boyolali	Jawa Tengah	Regency
ID33	ID3310	Klaten	Jawa Tengah	Regency
ID33	ID3311	Sukoharjo	Jawa Tengah	Regency
ID33	ID3312	Wonogiri	Jawa Tengah	Regency
ID33	ID3313	Karanganyar	Jawa Tengah	Regency
ID33	ID3314	Sragen	Jawa Tengah	Regency
ID33	ID3315	Grobogan	Jawa Tengah	Regency
ID33	ID3316	Blora	Jawa Tengah	Regency
ID33	ID3317	Rembang	Jawa Tengah	Regency
ID33	ID3318	Pati	Jawa Tengah	Regency
ID33	ID3319	Kudus	Jawa Tengah	Regency
ID33	ID3320	Jepara	Jawa Tengah	Regency
ID33	ID3321	Demak	Jawa Tengah	Regency
ID33	ID3322	Semarang	Jawa Tengah	Regency
ID33	ID3323	Temanggung	Jawa Tengah	Regency
ID33	ID3324	Kendal	Jawa Tengah	Regency
ID33	ID3325	Batang	Jawa Tengah	Regency
ID33	ID3326	Pekalongan	Jawa Tengah	Regency
ID33	ID3327	Pemalang	Jawa Tengah	Regency
ID33	ID3328	Tegal	Jawa Tengah	Regency
ID33	ID3329	Brebes	Jawa Tengah	Regency
ID33	ID3371	Kota Magelang	Jawa Tengah	City
ID33	ID3372	Kota Surakarta	Jawa Tengah	City
ID33	ID3373	Kota Salatiga	Jawa Tengah	City
ID33	ID3374	Kota Semarang	Jawa Tengah	City
ID33	ID3375	Kota Pekalongan	Jawa Tengah	City
ID33	ID3376	Kota Tegal	Jawa Tengah	City
ID34	ID3401	Kulon Progo	Daerah Istimewa Yogyakarta	Regency
ID34	ID3402	Bantul	Daerah Istimewa Yogyakarta	Regency
ID34	ID3403	Gunung Kidul	Daerah Istimewa Yogyakarta	Regency
ID34	ID3404	Sleman	Daerah Istimewa Yogyakarta	Regency
ID34	ID3471	Kota Yogyakarta	Daerah Istimewa Yogyakarta	City
ID35	ID3501	Pacitan	Jawa Timur	Regency
ID35	ID3502	Ponorogo	Jawa Timur	Regency
ID35	ID3503	Trenggalek	Jawa Timur	Regency
ID35	ID3504	Tulungagung	Jawa Timur	Regency
ID35	ID3505	Blitar	Jawa Timur	Regency
ID35	ID3506	Kediri	Jawa Timur	Regency
ID35	ID3507	Malang	Jawa Timur	Regency
ID35	ID3508	Lumajang	Jawa Timur	Regency
ID35	ID3509	Jember	Jawa Timur	Regency
ID35	ID3510	Banyuwangi	Jawa Timur	Regency
ID35	ID3511	Bondowoso	Jawa Timur	Regency
ID35	ID3512	Situbondo	Jawa Timur	Regency
ID35	ID3513	Probolinggo	Jawa Timur	Regency
ID35	ID3514	Pasuruan	Jawa Timur	Regency
ID35	ID3515	Sidoarjo	Jawa Timur	Regency
ID35	ID3516	Mojokerto	Jawa Timur	Regency
ID35	ID3517	Jombang	Jawa Timur	Regency
ID35	ID3518	Nganjuk	Jawa Timur	Regency
ID35	ID3519	Madiun	Jawa Timur	Regency
ID35	ID3520	Magetan	Jawa Timur	Regency
ID35	ID3521	Ngawi	Jawa Timur	Regency
ID35	ID3522	Bojonegoro	Jawa Timur	Regency
ID35	ID3523	Tuban	Jawa Timur	Regency
ID35	ID3524	Lamongan	Jawa Timur	Regency
ID35	ID3525	Gresik	Jawa Timur	Regency
ID35	ID3526	Bangkalan	Jawa Timur	Regency
ID35	ID3527	Sampang	Jawa Timur	Regency
ID35	ID3528	Pamekasan	Jawa Timur	Regency
ID35	ID3529	Sumenep	Jawa Timur	Regency
ID35	ID3571	Kota Kediri	Jawa Timur	City
ID35	ID3572	Kota Blitar	Jawa Timur	City
ID35	ID3573	Kota Malang	Jawa Timur	City
ID35	ID3574	Kota Probolinggo	Jawa Timur	City
ID35	ID3575	Kota Pasuruan	Jawa Timur	City
ID35	ID3576	Kota Mojokerto	Jawa Timur	City
ID35	ID3577	Kota Madiun	Jawa Timur	City
ID35	ID3578	Kota Surabaya	Jawa Timur	City
ID35	ID3579	Kota Batu	Jawa Timur	City
ID36	ID3601	Pandeglang	Banten	Regency
ID36	ID3602	Lebak	Banten	Regency
ID36	ID3603	Tangerang	Banten	Regency
ID36	ID3604	Serang	Banten	Regency
ID36	ID3671	Kota Tangerang	Banten	City
ID36	ID3672	Kota Cilegon	Banten	City
ID36	ID3673	Kota Serang	Banten	City
ID36	ID3674	Kota Tangerang Selatan	Banten	City
ID51	ID5101	Jembrana	Bali	Regency
ID51	ID5102	Tabanan	Bali	Regency
ID51	ID5103	Badung	Bali	Regency
ID51	ID5104	Gianyar	Bali	Regency
ID51	ID5105	Klungkung	Bali	Regency
ID51	ID5106	Bangli	Bali	Regency
ID51	ID5107	Karang Asem	Bali	Regency
ID51	ID5108	Buleleng	Bali	Regency
ID51	ID5171	Kota Denpasar	Bali	City
ID52	ID5201	Lombok Barat	Nusa Tenggara Barat	Regency
ID52	ID5202	Lombok Tengah	Nusa Tenggara Barat	Regency
ID52	ID5203	Lombok Timur	Nusa Tenggara Barat	Regency
ID52	ID5204	Sumbawa	Nusa Tenggara Barat	Regency
ID52	ID5205	Dompu	Nusa Tenggara Barat	Regency
ID52	ID5206	Bima	Nusa Tenggara Barat	Regency
ID52	ID5207	Sumbawa Barat	Nusa Tenggara Barat	Regency
ID52	ID5208	Lombok Utara	Nusa Tenggara Barat	Regency
ID52	ID5271	Kota Mataram	Nusa Tenggara Barat	City
ID52	ID5272	Kota Bima	Nusa Tenggara Barat	City
ID53	ID5301	Sumba Barat	Nusa Tenggara Timur	Regency
ID53	ID5302	Sumba Timur	Nusa Tenggara Timur	Regency
ID53	ID5303	Kupang	Nusa Tenggara Timur	Regency
ID53	ID5304	Timor Tengah Selatan	Nusa Tenggara Timur	Regency
ID53	ID5305	Timor Tengah Utara	Nusa Tenggara Timur	Regency
ID53	ID5306	Belu	Nusa Tenggara Timur	Regency
ID53	ID5307	Alor	Nusa Tenggara Timur	Regency
ID53	ID5308	Lembata	Nusa Tenggara Timur	Regency
ID53	ID5309	Flores Timur	Nusa Tenggara Timur	Regency
ID53	ID5310	Sikka	Nusa Tenggara Timur	Regency
ID53	ID5311	Ende	Nusa Tenggara Timur	Regency
ID53	ID5312	Ngada	Nusa Tenggara Timur	Regency
ID53	ID5313	Manggarai	Nusa Tenggara Timur	Regency
ID53	ID5314	Rote Ndao	Nusa Tenggara Timur	Regency
ID53	ID5315	Manggarai Barat	Nusa Tenggara Timur	Regency
ID53	ID5316	Sumba Tengah	Nusa Tenggara Timur	Regency
ID53	ID5317	Sumba Barat Daya	Nusa Tenggara Timur	Regency
ID53	ID5318	Nagekeo	Nusa Tenggara Timur	Regency
ID53	ID5319	Manggarai Timur	Nusa Tenggara Timur	Regency
ID53	ID5320	Sabu Raijua	Nusa Tenggara Timur	Regency
ID53	ID5321	Malaka	Nusa Tenggara Timur	Regency
ID53	ID5371	Kota Kupang	Nusa Tenggara Timur	City
ID61	ID6101	Sambas	Kalimantan Barat	Regency
ID61	ID6102	Bengkayang	Kalimantan Barat	Regency
ID61	ID6103	Landak	Kalimantan Barat	Regency
ID61	ID6104	Mempawah	Kalimantan Barat	Regency
ID61	ID6105	Sanggau	Kalimantan Barat	Regency
ID61	ID6106	Ketapang	Kalimantan Barat	Regency
ID61	ID6107	Sintang	Kalimantan Barat	Regency
ID61	ID6108	Kapuas Hulu	Kalimantan Barat	Regency
ID61	ID6109	Sekadau	Kalimantan Barat	Regency
ID61	ID6110	Melawi	Kalimantan Barat	Regency
ID61	ID6111	Kayong Utara	Kalimantan Barat	Regency
ID61	ID6112	Kubu Raya	Kalimantan Barat	Regency
ID61	ID6171	Kota Pontianak	Kalimantan Barat	City
ID61	ID6172	Kota Singkawang	Kalimantan Barat	City
ID62	ID6201	Kotawaringin Barat	Kalimantan Tengah	Regency
ID62	ID6202	Kotawaringin Timur	Kalimantan Tengah	Regency
ID62	ID6203	Kapuas	Kalimantan Tengah	Regency
ID62	ID6204	Barito Selatan	Kalimantan Tengah	Regency
ID62	ID6205	Barito Utara	Kalimantan Tengah	Regency
ID62	ID6206	Sukamara	Kalimantan Tengah	Regency
ID62	ID6207	Lamandau	Kalimantan Tengah	Regency
ID62	ID6208	Seruyan	Kalimantan Tengah	Regency
ID62	ID6209	Katingan	Kalimantan Tengah	Regency
ID62	ID6210	Pulang Pisau	Kalimantan Tengah	Regency
ID62	ID6211	Gunung Mas	Kalimantan Tengah	Regency
ID62	ID6212	Barito Timur	Kalimantan Tengah	Regency
ID62	ID6213	Murung Raya	Kalimantan Tengah	Regency
ID62	ID6271	Kota Palangka Raya	Kalimantan Tengah	City
ID63	ID6301	Tanah Laut	Kalimantan Selatan	Regency
ID63	ID6302	Kota Baru	Kalimantan Selatan	Regency
ID63	ID6303	Banjar	Kalimantan Selatan	Regency
ID63	ID6304	Barito Kuala	Kalimantan Selatan	Regency
ID63	ID6305	Tapin	Kalimantan Selatan	Regency
ID63	ID6306	Hulu Sungai Selatan	Kalimantan Selatan	Regency
ID63	ID6307	Hulu Sungai Tengah	Kalimantan Selatan	Regency
ID63	ID6308	Hulu Sungai Utara	Kalimantan Selatan	Regency
ID63	ID6309	Tabalong	Kalimantan Selatan	Regency
ID63	ID6310	Tanah Bumbu	Kalimantan Selatan	Regency
ID63	ID6311	Balangan	Kalimantan Selatan	Regency
ID63	ID6371	Kota Banjarmasin	Kalimantan Selatan	City
ID63	ID6372	Kota Banjar Baru	Kalimantan Selatan	City
ID64	ID6401	Paser	Kalimantan Timur	Regency
ID64	ID6402	Kutai Barat	Kalimantan Timur	Regency
ID64	ID6403	Kutai Kartanegara	Kalimantan Timur	Regency
ID64	ID6404	Kutai Timur	Kalimantan Timur	Regency
ID64	ID6405	Berau	Kalimantan Timur	Regency
ID64	ID6409	Penajam Paser Utara	Kalimantan Timur	Regency
ID64	ID6411	Mahakam Hulu	Kalimantan Timur	Regency
ID64	ID6471	Kota Balikpapan	Kalimantan Timur	City
ID64	ID6472	Kota Samarinda	Kalimantan Timur	City
ID64	ID6474	Kota Bontang	Kalimantan Timur	City
ID65	ID6501	Malinau	Kalimantan Utara	Regency
ID65	ID6502	Bulungan	Kalimantan Utara	Regency
ID65	ID6503	Tana Tidung	Kalimantan Utara	Regency
ID65	ID6504	Nunukan	Kalimantan Utara	Regency
ID65	ID6571	Kota Tarakan	Kalimantan Utara	City
ID71	ID7101	Bolaang Mongondow	Sulawesi Utara	Regency
ID71	ID7102	Minahasa	Sulawesi Utara	Regency
ID71	ID7103	Kepulauan Sangihe	Sulawesi Utara	Regency
ID71	ID7104	Kepulauan Talaud	Sulawesi Utara	Regency
ID71	ID7105	Minahasa Selatan	Sulawesi Utara	Regency
ID71	ID7106	Minahasa Utara	Sulawesi Utara	Regency
ID71	ID7107	Bolaang Mongondow Utara	Sulawesi Utara	Regency
ID71	ID7108	Siau Tagulandang Biaro	Sulawesi Utara	Regency
ID71	ID7109	Minahasa Tenggara	Sulawesi Utara	Regency
ID71	ID7110	Bolaang Mongondow Selatan	Sulawesi Utara	Regency
ID71	ID7111	Bolaang Mongondow Timur	Sulawesi Utara	Regency
ID71	ID7171	Kota Manado	Sulawesi Utara	City
ID71	ID7172	Kota Bitung	Sulawesi Utara	City
ID71	ID7173	Kota Tomohon	Sulawesi Utara	City
ID71	ID7174	Kota Kotamobagu	Sulawesi Utara	City
ID72	ID7201	Banggai Kepulauan	Sulawesi Tengah	Regency
ID72	ID7202	Banggai	Sulawesi Tengah	Regency
ID72	ID7203	Morowali	Sulawesi Tengah	Regency
ID72	ID7204	Poso	Sulawesi Tengah	Regency
ID72	ID7205	Donggala	Sulawesi Tengah	Regency
ID72	ID7206	Toli-Toli	Sulawesi Tengah	Regency
ID72	ID7207	Buol	Sulawesi Tengah	Regency
ID72	ID7208	Parigi Moutong	Sulawesi Tengah	Regency
ID72	ID7209	Tojo Una-Una	Sulawesi Tengah	Regency
ID72	ID7210	Sigi	Sulawesi Tengah	Regency
ID72	ID7211	Banggai Laut	Sulawesi Tengah	Regency
ID72	ID7212	Morowali Utara	Sulawesi Tengah	Regency
ID72	ID7271	Kota Palu	Sulawesi Tengah	City
ID73	ID7301	Kepulauan Selayar	Sulawesi Selatan	Regency
ID73	ID7302	Bulukumba	Sulawesi Selatan	Regency
ID73	ID7303	Bantaeng	Sulawesi Selatan	Regency
ID73	ID7304	Jeneponto	Sulawesi Selatan	Regency
ID73	ID7305	Takalar	Sulawesi Selatan	Regency
ID73	ID7306	Gowa	Sulawesi Selatan	Regency
ID73	ID7307	Sinjai	Sulawesi Selatan	Regency
ID73	ID7308	Maros	Sulawesi Selatan	Regency
ID73	ID7309	Pangkajene Dan Kepulauan	Sulawesi Selatan	Regency
ID73	ID7310	Barru	Sulawesi Selatan	Regency
ID73	ID7311	Bone	Sulawesi Selatan	Regency
ID73	ID7312	Soppeng	Sulawesi Selatan	Regency
ID73	ID7313	Wajo	Sulawesi Selatan	Regency
ID73	ID7314	Sidenreng Rappang	Sulawesi Selatan	Regency
ID73	ID7315	Pinrang	Sulawesi Selatan	Regency
ID73	ID7316	Enrekang	Sulawesi Selatan	Regency
ID73	ID7317	Luwu	Sulawesi Selatan	Regency
ID73	ID7318	Tana Toraja	Sulawesi Selatan	Regency
ID73	ID7322	Luwu Utara	Sulawesi Selatan	Regency
ID73	ID7325	Luwu Timur	Sulawesi Selatan	Regency
ID73	ID7326	Toraja Utara	Sulawesi Selatan	Regency
ID73	ID7371	Kota Makassar	Sulawesi Selatan	City
ID73	ID7372	Kota Parepare	Sulawesi Selatan	City
ID73	ID7373	Kota Palopo	Sulawesi Selatan	City
ID74	ID7401	Buton	Sulawesi Tenggara	Regency
ID74	ID7402	Muna	Sulawesi Tenggara	Regency
ID74	ID7403	Konawe	Sulawesi Tenggara	Regency
ID74	ID7404	Kolaka	Sulawesi Tenggara	Regency
ID74	ID7405	Konawe Selatan	Sulawesi Tenggara	Regency
ID74	ID7406	Bombana	Sulawesi Tenggara	Regency
ID74	ID7407	Wakatobi	Sulawesi Tenggara	Regency
ID74	ID7408	Kolaka Utara	Sulawesi Tenggara	Regency
ID74	ID7409	Buton Utara	Sulawesi Tenggara	Regency
ID74	ID7410	Konawe Utara	Sulawesi Tenggara	Regency
ID74	ID7411	Kolaka Timur	Sulawesi Tenggara	Regency
ID74	ID7412	Konawe Kepulauan	Sulawesi Tenggara	Regency
ID74	ID7413	Muna Barat	Sulawesi Tenggara	Regency
ID74	ID7414	Buton Tengah	Sulawesi Tenggara	Regency
ID74	ID7415	Buton Selatan	Sulawesi Tenggara	Regency
ID74	ID7471	Kota Kendari	Sulawesi Tenggara	City
ID74	ID7472	Kota Baubau	Sulawesi Tenggara	City
ID75	ID7501	Boalemo	Gorontalo	Regency
ID75	ID7502	Gorontalo	Gorontalo	Regency
ID75	ID7503	Pohuwato	Gorontalo	Regency
ID75	ID7504	Bone Bolango	Gorontalo	Regency
ID75	ID7505	Gorontalo Utara	Gorontalo	Regency
ID75	ID7571	Kota Gorontalo	Gorontalo	City
ID76	ID7601	Majene	Sulawesi Barat	Regency
ID76	ID7602	Polewali Mandar	Sulawesi Barat	Regency
ID76	ID7603	Mamasa	Sulawesi Barat	Regency
ID76	ID7604	Mamuju	Sulawesi Barat	Regency
ID76	ID7605	Mamuju Utara	Sulawesi Barat	Regency
ID76	ID7606	Mamuju Tengah	Sulawesi Barat	Regency
ID81	ID8101	Maluku Tenggara Barat	Maluku	Regency
ID81	ID8102	Maluku Tenggara	Maluku	Regency
ID81	ID8103	Maluku Tengah	Maluku	Regency
ID81	ID8104	Buru	Maluku	Regency
ID81	ID8105	Kepulauan Aru	Maluku	Regency
ID81	ID8106	Seram Bagian Barat	Maluku	Regency
ID81	ID8107	Seram Bagian Timur	Maluku	Regency
ID81	ID8108	Maluku Barat Daya	Maluku	Regency
ID81	ID8109	Buru Selatan	Maluku	Regency
ID81	ID8171	Kota Ambon	Maluku	City
ID81	ID8172	Kota Tual	Maluku	City
ID82	ID8201	Halmahera Barat	Maluku Utara	Regency
ID82	ID8202	Halmahera Tengah	Maluku Utara	Regency
ID82	ID8203	Kepulauan Sula	Maluku Utara	Regency
ID82	ID8204	Halmahera Selatan	Maluku Utara	Regency
ID82	ID8205	Halmahera Utara	Maluku Utara	Regency
ID82	ID8206	Halmahera Timur	Maluku Utara	Regency
ID82	ID8207	Pulau Morotai	Maluku Utara	Regency
ID82	ID8208	Pulau Taliabu	Maluku Utara	Regency
ID82	ID8271	Kota Ternate	Maluku Utara	City
ID82	ID8272	Kota Tidore Kepulauan	Maluku Utara	City
ID91	ID9101	Fakfak	Papua Barat	Regency
ID91	ID9102	Kaimana	Papua Barat	Regency
ID91	ID9103	Teluk Wondama	Papua Barat	Regency
ID91	ID9104	Teluk Bintuni	Papua Barat	Regency
ID91	ID9105	Manokwari	Papua Barat	Regency
ID91	ID9106	Sorong Selatan	Papua Barat	Regency
ID91	ID9107	Sorong	Papua Barat	Regency
ID91	ID9108	Raja Ampat	Papua Barat	Regency
ID91	ID9109	Tambrauw	Papua Barat	Regency
ID91	ID9110	Maybrat	Papua Barat	Regency
ID91	ID9111	Manokwari Selatan	Papua Barat	Regency
ID91	ID9112	Pegunungan Arfak	Papua Barat	Regency
ID91	ID9171	Kota Sorong	Papua Barat	City
ID94	ID9401	Merauke	Papua	Regency
ID94	ID9402	Jayawijaya	Papua	Regency
ID94	ID9403	Jayapura	Papua	Regency
ID94	ID9404	Nabire	Papua	Regency
ID94	ID9408	Kepulauan Yapen	Papua	Regency
ID94	ID9409	Biak Numfor	Papua	Regency
ID94	ID9410	Paniai	Papua	Regency
ID94	ID9411	Puncak Jaya	Papua	Regency
ID94	ID9412	Mimika	Papua	Regency
ID94	ID9413	Boven Digoel	Papua	Regency
ID94	ID9414	Mappi	Papua	Regency
ID94	ID9415	Asmat	Papua	Regency
ID94	ID9416	Yahukimo	Papua	Regency
ID94	ID9417	Pegunungan Bintang	Papua	Regency
ID94	ID9418	Tolikara	Papua	Regency
ID94	ID9419	Sarmi	Papua	Regency
ID94	ID9420	Keerom	Papua	Regency
ID94	ID9426	Waropen	Papua	Regency
ID94	ID9427	Supiori	Papua	Regency
ID94	ID9428	Mamberamo Raya	Papua	Regency
ID94	ID9429	Nduga	Papua	Regency
ID94	ID9430	Lanny Jaya	Papua	Regency
ID94	ID9431	Mamberamo Tengah	Papua	Regency
ID94	ID9432	Yalimo	Papua	Regency
ID94	ID9433	Puncak	Papua	Regency
ID94	ID9434	Dogiyai	Papua	Regency
ID94	ID9435	Intan Jaya	Papua	Regency
ID94	ID9436	Deiyai	Papua	Regency
ID94	ID9471	Kota Jayapura	Papua	City
