# Supplementary material for: Time-series analysis of satellite imagery for detecting vegetation cover changes in Indonesia
Source: Sci Rep. 2023 May 25;13:8437. doi: 10.1038/s41598-023-35330-1 (PMC10212945; doi:10.1038/s41598-023-35330-1)
Supplement: Supplementary file 6 — Supplementary Table S2. [file 41598_2023_35330_MOESM6_ESM.xlsx]

## Sheet: modis
Table S2. Indonesian regencies/cities sorted by the order of the NDVI consistent trend (Pearson's correlation coefficient between the NDVI trend and time)
ADM1_PCODE	ADM2_PCODE	Name of Regency or City	Name of Province	Pearson's Correlation Coefficient
ID12	ID1220	Padang Lawas Utara	Sumatera Utara	0.989935
ID12	ID1219	Batu Bara	Sumatera Utara	0.981771
ID13	ID1373	Kota Sawah Lunto	Sumatera Barat	0.966899
ID17	ID1707	Lebong	Bengkulu	0.963934
ID16	ID1673	Kota Pagar Alam	Sumatera Selatan	0.955803
ID12	ID1206	Toba Samosir	Sumatera Utara	0.952079
ID16	ID1613	Musi Rawas Utara	Sumatera Selatan	0.951758
ID12	ID1218	Serdang Bedagai	Sumatera Utara	0.951459
ID12	ID1225	Nias Barat	Sumatera Utara	0.949835
ID13	ID1312	Pasaman Barat	Sumatera Barat	0.942612
ID13	ID1311	Dharmasraya	Sumatera Barat	0.937155
ID12	ID1224	Nias Utara	Sumatera Utara	0.93629
ID61	ID6110	Melawi	Kalimantan Barat	0.934046
ID11	ID1109	Pidie	Aceh	0.931874
ID11	ID1112	Aceh Barat Daya	Aceh	0.930263
ID15	ID1506	Tanjung Jabung Timur	Jambi	0.92261
ID12	ID1223	Labuhan Batu Utara	Sumatera Utara	0.918104
ID12	ID1221	Padang Lawas	Sumatera Utara	0.918052
ID13	ID1305	Tanah Datar	Sumatera Barat	0.915771
ID11	ID1106	Aceh Tengah	Aceh	0.911533
ID17	ID1702	Rejang Lebong	Bengkulu	0.911492
ID14	ID1471	Kota Pekanbaru	Riau	0.910396
ID12	ID1205	Tapanuli Utara	Sumatera Utara	0.909251
ID16	ID1605	Musi Rawas	Sumatera Selatan	0.906006
ID76	ID7603	Mamasa	Sulawesi Barat	0.901561
ID74	ID7412	Konawe Kepulauan	Sulawesi Tenggara	0.89665
ID12	ID1201	Nias	Sumatera Utara	0.895153
ID94	ID9402	Jayawijaya	Papua	0.892624
ID21	ID2101	Karimun	Kepulauan Riau	0.890357
ID12	ID1271	Kota Sibolga	Sumatera Utara	0.890126
ID13	ID1306	Padang Pariaman	Sumatera Barat	0.886939
ID13	ID1308	Lima Puluh Kota	Sumatera Barat	0.886906
ID11	ID1110	Bireuen	Aceh	0.883296
ID14	ID1406	Kampar	Riau	0.882172
ID14	ID1407	Rokan Hulu	Riau	0.881761
ID12	ID1209	Simalungun	Sumatera Utara	0.879094
ID15	ID1509	Bungo	Jambi	0.878588
ID12	ID1215	Humbang Hasundutan	Sumatera Utara	0.863581
ID61	ID6108	Kapuas Hulu	Kalimantan Barat	0.860636
ID13	ID1372	Kota Solok	Sumatera Barat	0.860033
ID91	ID9110	Maybrat	Papua Barat	0.859236
ID13	ID1376	Kota Payakumbuh	Sumatera Barat	0.85658
ID12	ID1214	Nias Selatan	Sumatera Utara	0.85447
ID31	ID3173	Kota Jakarta Pusat	Dki Jakarta	0.851958
ID12	ID1217	Samosir	Sumatera Utara	0.849349
ID63	ID6309	Tabalong	Kalimantan Selatan	0.841461
ID61	ID6107	Sintang	Kalimantan Barat	0.841247
ID15	ID1501	Kerinci	Jambi	0.837937
ID14	ID1403	Indragiri Hilir	Riau	0.837024
ID61	ID6109	Sekadau	Kalimantan Barat	0.836172
ID12	ID1216	Pakpak Bharat	Sumatera Utara	0.835929
ID15	ID1502	Merangin	Jambi	0.831508
ID17	ID1703	Bengkulu Utara	Bengkulu	0.83133
ID13	ID1303	Solok	Sumatera Barat	0.830203
ID15	ID1505	Muaro Jambi	Jambi	0.829926
ID16	ID1612	Penukal Abab Lematang Ilir	Sumatera Selatan	0.820455
ID11	ID1113	Gayo Lues	Aceh	0.819004
ID11	ID1101	Simeulue	Aceh	0.816102
ID94	ID9430	Lanny Jaya	Papua	0.815406
ID13	ID1307	Agam	Sumatera Barat	0.813918
ID21	ID2105	Kepulauan Anambas	Kepulauan Riau	0.810389
ID71	ID7103	Kepulauan Sangihe	Sulawesi Utara	0.809066
ID51	ID5102	Tabanan	Bali	0.807202
ID62	ID6209	Katingan	Kalimantan Tengah	0.806987
ID12	ID1222	Labuhan Batu Selatan	Sumatera Utara	0.805938
ID12	ID1213	Langkat	Sumatera Utara	0.803448
ID17	ID1706	Mukomuko	Bengkulu	0.80126
ID17	ID1705	Seluma	Bengkulu	0.801007
ID94	ID9416	Yahukimo	Papua	0.800472
ID72	ID7204	Poso	Sulawesi Tengah	0.798461
ID16	ID1674	Kota Lubuklinggau	Sumatera Selatan	0.797156
ID74	ID7411	Kolaka Timur	Sulawesi Tenggara	0.790591
ID94	ID9429	Nduga	Papua	0.788727
ID94	ID9433	Puncak	Papua	0.788378
ID62	ID6201	Kotawaringin Barat	Kalimantan Tengah	0.788216
ID13	ID1309	Pasaman	Sumatera Barat	0.786425
ID62	ID6205	Barito Utara	Kalimantan Tengah	0.785441
ID11	ID1118	Pidie Jaya	Aceh	0.782145
ID94	ID9435	Intan Jaya	Papua	0.7819
ID11	ID1117	Bener Meriah	Aceh	0.781598
ID91	ID9103	Teluk Wondama	Papua Barat	0.780242
ID62	ID6213	Murung Raya	Kalimantan Tengah	0.779573
ID52	ID5208	Lombok Utara	Nusa Tenggara Barat	0.774271
ID61	ID6105	Sanggau	Kalimantan Barat	0.769859
ID21	ID2103	Natuna	Kepulauan Riau	0.769171
ID75	ID7504	Bone Bolango	Gorontalo	0.768254
ID72	ID7210	Sigi	Sulawesi Tengah	0.767009
ID18	ID1813	Pesisir Barat	Lampung	0.763971
ID62	ID6208	Seruyan	Kalimantan Tengah	0.763288
ID12	ID1212	Deli Serdang	Sumatera Utara	0.762611
ID94	ID9436	Deiyai	Papua	0.762538
ID63	ID6311	Balangan	Kalimantan Selatan	0.762442
ID81	ID8106	Seram Bagian Barat	Maluku	0.761311
ID94	ID9432	Yalimo	Papua	0.760851
ID12	ID1277	Kota Padangsidimpuan	Sumatera Utara	0.760175
ID11	ID1103	Aceh Selatan	Aceh	0.759063
ID81	ID8105	Kepulauan Aru	Maluku	0.758171
ID13	ID1304	Sijunjung	Sumatera Barat	0.75297
ID76	ID7604	Mamuju	Sulawesi Barat	0.750221
ID15	ID1572	Kota Sungai Penuh	Jambi	0.750067
ID72	ID7205	Donggala	Sulawesi Tengah	0.748567
ID13	ID1301	Kepulauan Mentawai	Sumatera Barat	0.748087
ID94	ID9431	Mamberamo Tengah	Papua	0.745626
ID91	ID9111	Manokwari Selatan	Papua Barat	0.745388
ID94	ID9408	Kepulauan Yapen	Papua	0.745037
ID65	ID6501	Malinau	Kalimantan Utara	0.74425
ID73	ID7309	Pangkajene Dan Kepulauan	Sulawesi Selatan	0.743094
ID64	ID6411	Mahakam Hulu	Kalimantan Timur	0.741594
ID16	ID1601	Ogan Komering Ulu	Sumatera Selatan	0.741199
ID11	ID1104	Aceh Tenggara	Aceh	0.740231
ID94	ID9426	Waropen	Papua	0.739477
ID71	ID7110	Bolaang Mongondow Selatan	Sulawesi Utara	0.731499
ID94	ID9403	Jayapura	Papua	0.728822
ID74	ID7401	Buton	Sulawesi Tenggara	0.728526
ID91	ID9102	Kaimana	Papua Barat	0.72535
ID64	ID6404	Kutai Timur	Kalimantan Timur	0.724903
ID16	ID1606	Musi Banyuasin	Sumatera Selatan	0.720899
ID72	ID7212	Morowali Utara	Sulawesi Tengah	0.720685
ID16	ID1672	Kota Prabumulih	Sumatera Selatan	0.720269
ID16	ID1603	Muara Enim	Sumatera Selatan	0.719074
ID11	ID1116	Aceh Jaya	Aceh	0.718518
ID94	ID9412	Mimika	Papua	0.71599
ID64	ID6403	Kutai Kartanegara	Kalimantan Timur	0.715113
ID76	ID7601	Majene	Sulawesi Barat	0.714874
ID94	ID9413	Boven Digoel	Papua	0.714548
ID16	ID1604	Lahat	Sumatera Selatan	0.713341
ID18	ID1811	Mesuji	Lampung	0.711409
ID64	ID6402	Kutai Barat	Kalimantan Timur	0.710977
ID94	ID9410	Paniai	Papua	0.7079
ID81	ID8101	Maluku Tenggara Barat	Maluku	0.706296
ID35	ID3508	Lumajang	Jawa Timur	0.705415
ID91	ID9109	Tambrauw	Papua Barat	0.704137
ID33	ID3304	Banjarnegara	Jawa Tengah	0.70386
ID11	ID1111	Aceh Utara	Aceh	0.702581
ID32	ID3218	Pangandaran	Jawa Barat	0.700808
ID62	ID6207	Lamandau	Kalimantan Tengah	0.700037
ID12	ID1207	Labuhan Batu	Sumatera Utara	0.69817
ID91	ID9107	Sorong	Papua Barat	0.696962
ID94	ID9409	Biak Numfor	Papua	0.695774
ID94	ID9419	Sarmi	Papua	0.695223
ID94	ID9428	Mamberamo Raya	Papua	0.694569
ID17	ID1709	Bengkulu Tengah	Bengkulu	0.693156
ID94	ID9411	Puncak Jaya	Papua	0.691905
ID65	ID6571	Kota Tarakan	Kalimantan Utara	0.691746
ID62	ID6202	Kotawaringin Timur	Kalimantan Tengah	0.690913
ID11	ID1114	Aceh Tamiang	Aceh	0.690739
ID16	ID1609	Ogan Komering Ulu Timur	Sumatera Selatan	0.688729
ID15	ID1503	Sarolangun	Jambi	0.686237
ID12	ID1278	Kota Gunungsitoli	Sumatera Utara	0.685662
ID33	ID3307	Wonosobo	Jawa Tengah	0.685301
ID71	ID7104	Kepulauan Talaud	Sulawesi Utara	0.683995
ID62	ID6212	Barito Timur	Kalimantan Tengah	0.683067
ID71	ID7108	Siau Tagulandang Biaro	Sulawesi Utara	0.68306
ID12	ID1273	Kota Pematang Siantar	Sumatera Utara	0.68077
ID94	ID9418	Tolikara	Papua	0.679065
ID18	ID1807	Way Kanan	Lampung	0.677942
ID91	ID9108	Raja Ampat	Papua Barat	0.673063
ID12	ID1208	Asahan	Sumatera Utara	0.672441
ID91	ID9112	Pegunungan Arfak	Papua Barat	0.671356
ID33	ID3303	Purbalingga	Jawa Tengah	0.670915
ID13	ID1310	Solok Selatan	Sumatera Barat	0.670354
ID35	ID3579	Kota Batu	Jawa Timur	0.667432
ID14	ID1401	Kuantan Singingi	Riau	0.667196
ID74	ID7408	Kolaka Utara	Sulawesi Tenggara	0.666057
ID94	ID9420	Keerom	Papua	0.664667
ID82	ID8203	Kepulauan Sula	Maluku Utara	0.664263
ID94	ID9417	Pegunungan Bintang	Papua	0.663882
ID12	ID1204	Tapanuli Tengah	Sumatera Utara	0.66312
ID81	ID8104	Buru	Maluku	0.661293
ID64	ID6471	Kota Balikpapan	Kalimantan Timur	0.661187
ID94	ID9434	Dogiyai	Papua	0.656722
ID35	ID3509	Jember	Jawa Timur	0.655441
ID13	ID1302	Pesisir Selatan	Sumatera Barat	0.654526
ID63	ID6307	Hulu Sungai Tengah	Kalimantan Selatan	0.652935
ID11	ID1174	Kota Lhokseumawe	Aceh	0.652795
ID76	ID7606	Mamuju Tengah	Sulawesi Barat	0.650273
ID33	ID3326	Pekalongan	Jawa Tengah	0.646805
ID33	ID3325	Batang	Jawa Tengah	0.645894
ID14	ID1404	Pelalawan	Riau	0.645067
ID64	ID6409	Penajam Paser Utara	Kalimantan Timur	0.644716
ID14	ID1402	Indragiri Hulu	Riau	0.641625
ID11	ID1105	Aceh Timur	Aceh	0.640645
ID94	ID9414	Mappi	Papua	0.63931
ID81	ID8103	Maluku Tengah	Maluku	0.638267
ID91	ID9171	Kota Sorong	Papua Barat	0.635964
ID53	ID5315	Manggarai Barat	Nusa Tenggara Timur	0.635491
ID82	ID8208	Pulau Taliabu	Maluku Utara	0.634949
ID36	ID3602	Lebak	Banten	0.628212
ID63	ID6306	Hulu Sungai Selatan	Kalimantan Selatan	0.626667
ID82	ID8272	Kota Tidore Kepulauan	Maluku Utara	0.626388
ID14	ID1405	Siak	Riau	0.625783
ID18	ID1812	Tulang Bawang Barat	Lampung	0.625567
ID72	ID7206	Toli-Toli	Sulawesi Tengah	0.623346
ID64	ID6405	Berau	Kalimantan Timur	0.620389
ID32	ID3206	Tasikmalaya	Jawa Barat	0.618265
ID65	ID6504	Nunukan	Kalimantan Utara	0.614552
ID15	ID1507	Tanjung Jabung Barat	Jambi	0.613827
ID17	ID1704	Kaur	Bengkulu	0.612867
ID12	ID1210	Dairi	Sumatera Utara	0.61263
ID91	ID9104	Teluk Bintuni	Papua Barat	0.612058
ID63	ID6301	Tanah Laut	Kalimantan Selatan	0.61136
ID91	ID9106	Sorong Selatan	Papua Barat	0.609788
ID71	ID7111	Bolaang Mongondow Timur	Sulawesi Utara	0.608742
ID32	ID3215	Karawang	Jawa Barat	0.607141
ID12	ID1203	Tapanuli Selatan	Sumatera Utara	0.606303
ID81	ID8109	Buru Selatan	Maluku	0.605627
ID82	ID8207	Pulau Morotai	Maluku Utara	0.602317
ID53	ID5313	Manggarai	Nusa Tenggara Timur	0.599049
ID91	ID9101	Fakfak	Papua Barat	0.598729
ID72	ID7201	Banggai Kepulauan	Sulawesi Tengah	0.598359
ID17	ID1701	Bengkulu Selatan	Bengkulu	0.597966
ID73	ID7326	Toraja Utara	Sulawesi Selatan	0.59537
ID36	ID3673	Kota Serang	Banten	0.592425
ID81	ID8107	Seram Bagian Timur	Maluku	0.591915
ID16	ID1610	Ogan Ilir	Sumatera Selatan	0.591799
ID35	ID3513	Probolinggo	Jawa Timur	0.589224
ID36	ID3604	Serang	Banten	0.586498
ID65	ID6502	Bulungan	Kalimantan Utara	0.584124
ID73	ID7318	Tana Toraja	Sulawesi Selatan	0.58032
ID35	ID3511	Bondowoso	Jawa Timur	0.578903
ID35	ID3503	Trenggalek	Jawa Timur	0.576101
ID62	ID6211	Gunung Mas	Kalimantan Tengah	0.57525
ID11	ID1108	Aceh Besar	Aceh	0.573134
ID21	ID2104	Lingga	Kepulauan Riau	0.570676
ID51	ID5106	Bangli	Bali	0.570379
ID82	ID8204	Halmahera Selatan	Maluku Utara	0.565788
ID94	ID9401	Merauke	Papua	0.561634
ID91	ID9105	Manokwari	Papua Barat	0.560303
ID94	ID9404	Nabire	Papua	0.558855
ID74	ID7415	Buton Selatan	Sulawesi Tenggara	0.55864
ID51	ID5107	Karang Asem	Bali	0.553887
ID32	ID3201	Bogor	Jawa Barat	0.528345
ID12	ID1202	Mandailing Natal	Sumatera Utara	0.527826
ID74	ID7409	Buton Utara	Sulawesi Tenggara	0.5269
ID11	ID1115	Nagan Raya	Aceh	0.526394
ID61	ID6106	Ketapang	Kalimantan Barat	0.524114
ID72	ID7211	Banggai Laut	Sulawesi Tengah	0.521557
ID35	ID3507	Malang	Jawa Timur	0.521203
ID62	ID6206	Sukamara	Kalimantan Tengah	0.521044
ID33	ID3306	Purworejo	Jawa Tengah	0.519147
ID17	ID1708	Kepahiang	Bengkulu	0.516801
ID82	ID8202	Halmahera Tengah	Maluku Utara	0.51598
ID81	ID8172	Kota Tual	Maluku	0.515136
ID71	ID7105	Minahasa Selatan	Sulawesi Utara	0.511179
ID63	ID6303	Banjar	Kalimantan Selatan	0.508717
ID62	ID6204	Barito Selatan	Kalimantan Tengah	0.504479
ID53	ID5310	Sikka	Nusa Tenggara Timur	0.503418
ID72	ID7207	Buol	Sulawesi Tengah	0.503358
ID63	ID6302	Kota Baru	Kalimantan Selatan	0.502073
ID33	ID3302	Banyumas	Jawa Tengah	0.501597
ID19	ID1901	Bangka	Kepulauan Bangka Belitung	0.500982
ID33	ID3320	Jepara	Jawa Tengah	0.494039
ID53	ID5319	Manggarai Timur	Nusa Tenggara Timur	0.49284
ID35	ID3514	Pasuruan	Jawa Timur	0.4916
ID19	ID1906	Belitung Timur	Kepulauan Bangka Belitung	0.49106
ID81	ID8171	Kota Ambon	Maluku	0.483763
ID33	ID3308	Magelang	Jawa Tengah	0.483469
ID71	ID7173	Kota Tomohon	Sulawesi Utara	0.482775
ID73	ID7307	Sinjai	Sulawesi Selatan	0.480242
ID53	ID5311	Ende	Nusa Tenggara Timur	0.478132
ID81	ID8102	Maluku Tenggara	Maluku	0.477231
ID35	ID3501	Pacitan	Jawa Timur	0.476133
ID71	ID7102	Minahasa	Sulawesi Utara	0.474791
ID53	ID5316	Sumba Tengah	Nusa Tenggara Timur	0.474536
ID73	ID7322	Luwu Utara	Sulawesi Selatan	0.471565
ID18	ID1808	Tulangbawang	Lampung	0.470987
ID16	ID1602	Ogan Komering Ilir	Sumatera Selatan	0.470746
ID33	ID3323	Temanggung	Jawa Tengah	0.470177
ID73	ID7310	Barru	Sulawesi Selatan	0.468552
ID32	ID3204	Bandung	Jawa Barat	0.468542
ID61	ID6102	Bengkayang	Kalimantan Barat	0.468281
ID94	ID9427	Supiori	Papua	0.467076
ID82	ID8206	Halmahera Timur	Maluku Utara	0.465367
ID94	ID9471	Kota Jayapura	Papua	0.463067
ID74	ID7410	Konawe Utara	Sulawesi Tenggara	0.462014
ID33	ID3317	Rembang	Jawa Tengah	0.458145
ID51	ID5105	Klungkung	Bali	0.455048
ID18	ID1806	Lampung Utara	Lampung	0.454823
ID64	ID6401	Paser	Kalimantan Timur	0.452954
ID33	ID3310	Klaten	Jawa Tengah	0.450461
ID71	ID7109	Minahasa Tenggara	Sulawesi Utara	0.447349
ID32	ID3214	Purwakarta	Jawa Barat	0.445894
ID73	ID7325	Luwu Timur	Sulawesi Selatan	0.442403
ID53	ID5318	Nagekeo	Nusa Tenggara Timur	0.440204
ID53	ID5312	Ngada	Nusa Tenggara Timur	0.439604
ID51	ID5108	Buleleng	Bali	0.438644
ID35	ID3512	Situbondo	Jawa Timur	0.436184
ID35	ID3510	Banyuwangi	Jawa Timur	0.436053
ID32	ID3217	Bandung Barat	Jawa Barat	0.435925
ID63	ID6310	Tanah Bumbu	Kalimantan Selatan	0.434041
ID18	ID1809	Pesawaran	Lampung	0.431993
ID73	ID7317	Luwu	Sulawesi Selatan	0.43166
ID53	ID5309	Flores Timur	Nusa Tenggara Timur	0.429481
ID14	ID1408	Bengkalis	Riau	0.429008
ID34	ID3401	Kulon Progo	Daerah Istimewa Yogyakarta	0.427618
ID33	ID3305	Kebumen	Jawa Tengah	0.426707
ID35	ID3575	Kota Pasuruan	Jawa Timur	0.425398
ID74	ID7472	Kota Baubau	Sulawesi Tenggara	0.42135
ID32	ID3213	Subang	Jawa Barat	0.421292
ID18	ID1805	Lampung Tengah	Lampung	0.420139
ID52	ID5201	Lombok Barat	Nusa Tenggara Barat	0.419126
ID35	ID3526	Bangkalan	Jawa Timur	0.418739
ID33	ID3312	Wonogiri	Jawa Tengah	0.418526
ID74	ID7402	Muna	Sulawesi Tenggara	0.417859
ID72	ID7202	Banggai	Sulawesi Tengah	0.41683
ID33	ID3313	Karanganyar	Jawa Tengah	0.416541
ID35	ID3506	Kediri	Jawa Timur	0.415097
ID62	ID6203	Kapuas	Kalimantan Tengah	0.414834
ID73	ID7308	Maros	Sulawesi Selatan	0.414223
ID52	ID5207	Sumbawa Barat	Nusa Tenggara Barat	0.413838
ID74	ID7407	Wakatobi	Sulawesi Tenggara	0.412476
ID35	ID3505	Blitar	Jawa Timur	0.41232
ID11	ID1172	Kota Sabang	Aceh	0.412256
ID53	ID5301	Sumba Barat	Nusa Tenggara Timur	0.411734
ID64	ID6474	Kota Bontang	Kalimantan Timur	0.406319
ID32	ID3205	Garut	Jawa Barat	0.405809
ID35	ID3578	Kota Surabaya	Jawa Timur	0.402271
ID81	ID8108	Maluku Barat Daya	Maluku	0.402061
ID51	ID5104	Gianyar	Bali	0.398564
ID18	ID1804	Lampung Timur	Lampung	0.397982
ID11	ID1107	Aceh Barat	Aceh	0.39793
ID35	ID3527	Sampang	Jawa Timur	0.395313
ID32	ID3207	Ciamis	Jawa Barat	0.395004
ID33	ID3324	Kendal	Jawa Tengah	0.391686
ID74	ID7413	Muna Barat	Sulawesi Tenggara	0.391265
ID35	ID3528	Pamekasan	Jawa Timur	0.389454
ID74	ID7414	Buton Tengah	Sulawesi Tenggara	0.383196
ID76	ID7605	Mamuju Utara	Sulawesi Barat	0.382443
ID18	ID1810	Pringsewu	Lampung	0.380581
ID32	ID3202	Sukabumi	Jawa Barat	0.377395
ID32	ID3203	Cianjur	Jawa Barat	0.373833
ID33	ID3301	Cilacap	Jawa Tengah	0.371674
ID36	ID3601	Pandeglang	Banten	0.370905
ID62	ID6210	Pulang Pisau	Kalimantan Tengah	0.37029
ID33	ID3327	Pemalang	Jawa Tengah	0.368198
ID16	ID1611	Empat Lawang	Sumatera Selatan	0.367643
ID73	ID7301	Kepulauan Selayar	Sulawesi Selatan	0.36759
ID73	ID7306	Gowa	Sulawesi Selatan	0.364638
ID19	ID1903	Bangka Barat	Kepulauan Bangka Belitung	0.364034
ID12	ID1276	Kota Binjai	Sumatera Utara	0.356792
ID35	ID3502	Ponorogo	Jawa Timur	0.356579
ID53	ID5308	Lembata	Nusa Tenggara Timur	0.349062
ID35	ID3529	Sumenep	Jawa Timur	0.34853
ID33	ID3316	Blora	Jawa Tengah	0.34807
ID33	ID3311	Sukoharjo	Jawa Tengah	0.34649
ID76	ID7602	Polewali Mandar	Sulawesi Barat	0.343678
ID14	ID1410	Kepulauan Meranti	Riau	0.33993
ID51	ID5101	Jembrana	Bali	0.338683
ID82	ID8201	Halmahera Barat	Maluku Utara	0.330655
ID32	ID3208	Kuningan	Jawa Barat	0.329297
ID61	ID6111	Kayong Utara	Kalimantan Barat	0.329283
ID33	ID3322	Semarang	Jawa Tengah	0.328925
ID94	ID9415	Asmat	Papua	0.328281
ID16	ID1607	Banyu Asin	Sumatera Selatan	0.32361
ID53	ID5317	Sumba Barat Daya	Nusa Tenggara Timur	0.322282
ID18	ID1801	Lampung Barat	Lampung	0.321642
ID53	ID5302	Sumba Timur	Nusa Tenggara Timur	0.320667
ID53	ID5320	Sabu Raijua	Nusa Tenggara Timur	0.316992
ID35	ID3523	Tuban	Jawa Timur	0.315738
ID35	ID3518	Nganjuk	Jawa Timur	0.311615
ID34	ID3403	Gunung Kidul	Daerah Istimewa Yogyakarta	0.309992
ID35	ID3516	Mojokerto	Jawa Timur	0.308831
ID52	ID5206	Bima	Nusa Tenggara Barat	0.308055
ID71	ID7172	Kota Bitung	Sulawesi Utara	0.306938
ID35	ID3571	Kota Kediri	Jawa Timur	0.300445
ID61	ID6103	Landak	Kalimantan Barat	0.300033
ID53	ID5314	Rote Ndao	Nusa Tenggara Timur	0.29953
ID73	ID7373	Kota Palopo	Sulawesi Selatan	0.29882
ID73	ID7305	Takalar	Sulawesi Selatan	0.297719
ID15	ID1508	Tebo	Jambi	0.296451
ID13	ID1371	Kota Padang	Sumatera Barat	0.292499
ID35	ID3520	Magetan	Jawa Timur	0.291928
ID35	ID3517	Jombang	Jawa Timur	0.290429
ID33	ID3319	Kudus	Jawa Tengah	0.288254
ID53	ID5307	Alor	Nusa Tenggara Timur	0.288136
ID34	ID3402	Bantul	Daerah Istimewa Yogyakarta	0.287497
ID61	ID6101	Sambas	Kalimantan Barat	0.286564
ID35	ID3504	Tulungagung	Jawa Timur	0.285024
ID33	ID3309	Boyolali	Jawa Tengah	0.28419
ID63	ID6308	Hulu Sungai Utara	Kalimantan Selatan	0.277925
ID75	ID7571	Kota Gorontalo	Gorontalo	0.272656
ID35	ID3522	Bojonegoro	Jawa Timur	0.270027
ID73	ID7311	Bone	Sulawesi Selatan	0.269821
ID35	ID3525	Gresik	Jawa Timur	0.267879
ID73	ID7302	Bulukumba	Sulawesi Selatan	0.265746
ID33	ID3329	Brebes	Jawa Tengah	0.264261
ID33	ID3318	Pati	Jawa Tengah	0.263175
ID35	ID3521	Ngawi	Jawa Timur	0.262648
ID34	ID3404	Sleman	Daerah Istimewa Yogyakarta	0.257743
ID53	ID5305	Timor Tengah Utara	Nusa Tenggara Timur	0.252004
ID18	ID1802	Tanggamus	Lampung	0.250872
ID18	ID1803	Lampung Selatan	Lampung	0.250529
ID73	ID7316	Enrekang	Sulawesi Selatan	0.247996
ID19	ID1902	Belitung	Kepulauan Bangka Belitung	0.247457
ID53	ID5321	Malaka	Nusa Tenggara Timur	0.243297
ID63	ID6304	Barito Kuala	Kalimantan Selatan	0.243048
ID33	ID3374	Kota Semarang	Jawa Tengah	0.240265
ID74	ID7404	Kolaka	Sulawesi Tenggara	0.233912
ID53	ID5304	Timor Tengah Selatan	Nusa Tenggara Timur	0.232861
ID73	ID7304	Jeneponto	Sulawesi Selatan	0.230844
ID11	ID1102	Aceh Singkil	Aceh	0.225834
ID71	ID7101	Bolaang Mongondow	Sulawesi Utara	0.224377
ID15	ID1504	Batang Hari	Jambi	0.219318
ID74	ID7405	Konawe Selatan	Sulawesi Tenggara	0.216314
ID33	ID3314	Sragen	Jawa Tengah	0.215341
ID63	ID6305	Tapin	Kalimantan Selatan	0.215061
ID32	ID3279	Kota Banjar	Jawa Barat	0.215036
ID32	ID3216	Bekasi	Jawa Barat	0.209012
ID33	ID3315	Grobogan	Jawa Tengah	0.208491
ID74	ID7406	Bombana	Sulawesi Tenggara	0.207948
ID52	ID5203	Lombok Timur	Nusa Tenggara Barat	0.205962
ID71	ID7107	Bolaang Mongondow Utara	Sulawesi Utara	0.204673
ID19	ID1904	Bangka Tengah	Kepulauan Bangka Belitung	0.204427
ID74	ID7403	Konawe	Sulawesi Tenggara	0.203747
ID35	ID3519	Madiun	Jawa Timur	0.201518
ID21	ID2102	Bintan	Kepulauan Riau	0.190631
ID52	ID5202	Lombok Tengah	Nusa Tenggara Barat	0.188069
ID73	ID7303	Bantaeng	Sulawesi Selatan	0.185539
ID71	ID7106	Minahasa Utara	Sulawesi Utara	0.184119
ID12	ID1272	Kota Tanjung Balai	Sumatera Utara	0.183167
ID19	ID1905	Bangka Selatan	Kepulauan Bangka Belitung	0.182872
ID32	ID3211	Sumedang	Jawa Barat	0.182648
ID53	ID5303	Kupang	Nusa Tenggara Timur	0.182525
ID14	ID1409	Rokan Hilir	Riau	0.173355
ID16	ID1608	Ogan Komering Ulu Selatan	Sumatera Selatan	0.17113
ID53	ID5306	Belu	Nusa Tenggara Timur	0.168447
ID36	ID3672	Kota Cilegon	Banten	0.168286
ID35	ID3524	Lamongan	Jawa Timur	0.167181
ID11	ID1171	Kota Banda Aceh	Aceh	0.162933
ID32	ID3209	Cirebon	Jawa Barat	0.142686
ID63	ID6372	Kota Banjar Baru	Kalimantan Selatan	0.138714
ID61	ID6112	Kubu Raya	Kalimantan Barat	0.137231
ID72	ID7203	Morowali	Sulawesi Tengah	0.135528
ID82	ID8205	Halmahera Utara	Maluku Utara	0.131077
ID73	ID7372	Kota Parepare	Sulawesi Selatan	0.128314
ID32	ID3278	Kota Tasikmalaya	Jawa Barat	0.126215
ID18	ID1872	Kota Metro	Lampung	0.125878
ID32	ID3212	Indramayu	Jawa Barat	0.120709
ID32	ID3210	Majalengka	Jawa Barat	0.106768
ID52	ID5204	Sumbawa	Nusa Tenggara Barat	0.101162
ID73	ID7312	Soppeng	Sulawesi Selatan	0.100293
ID13	ID1377	Kota Pariaman	Sumatera Barat	0.0919102
ID72	ID7208	Parigi Moutong	Sulawesi Tengah	0.086428
ID73	ID7314	Sidenreng Rappang	Sulawesi Selatan	0.0822533
ID61	ID6172	Kota Singkawang	Kalimantan Barat	0.0819763
ID33	ID3328	Tegal	Jawa Tengah	0.0779237
ID17	ID1771	Kota Bengkulu	Bengkulu	0.0702714
ID51	ID5103	Badung	Bali	0.0616067
ID72	ID7271	Kota Palu	Sulawesi Tengah	0.0584225
ID72	ID7209	Tojo Una-Una	Sulawesi Tengah	0.0486094
ID52	ID5272	Kota Bima	Nusa Tenggara Barat	0.0444725
ID74	ID7471	Kota Kendari	Sulawesi Tenggara	0.0434849
ID53	ID5371	Kota Kupang	Nusa Tenggara Timur	0.0362382
ID35	ID3573	Kota Malang	Jawa Timur	0.0347243
ID32	ID3274	Kota Cirebon	Jawa Barat	0.0245193
ID71	ID7171	Kota Manado	Sulawesi Utara	0.0221744
ID82	ID8271	Kota Ternate	Maluku Utara	0.0205292
ID14	ID1473	Kota Dumai	Riau	0.0178995
ID73	ID7315	Pinrang	Sulawesi Selatan	0.00896226
ID36	ID3603	Tangerang	Banten	0.00711173
ID33	ID3321	Demak	Jawa Tengah	0.00531516
ID75	ID7502	Gorontalo	Gorontalo	0.00303944
ID62	ID6271	Kota Palangka Raya	Kalimantan Tengah	0.00292173
ID73	ID7313	Wajo	Sulawesi Selatan	-0.00956265
ID73	ID7371	Kota Makassar	Sulawesi Selatan	-0.0157512
ID33	ID3371	Kota Magelang	Jawa Tengah	-0.0443119
ID75	ID7503	Pohuwato	Gorontalo	-0.0503292
ID33	ID3373	Kota Salatiga	Jawa Tengah	-0.0642896
ID52	ID5205	Dompu	Nusa Tenggara Barat	-0.0728326
ID11	ID1175	Kota Subulussalam	Aceh	-0.0871574
ID35	ID3572	Kota Blitar	Jawa Timur	-0.0996817
ID71	ID7174	Kota Kotamobagu	Sulawesi Utara	-0.12797
ID32	ID3272	Kota Sukabumi	Jawa Barat	-0.138145
ID75	ID7505	Gorontalo Utara	Gorontalo	-0.167216
ID18	ID1871	Kota Bandar Lampung	Lampung	-0.167371
ID61	ID6104	Mempawah	Kalimantan Barat	-0.187207
ID12	ID1211	Karo	Sumatera Utara	-0.200104
ID75	ID7501	Boalemo	Gorontalo	-0.234569
ID31	ID3175	Kota Jakarta Utara	Dki Jakarta	-0.278807
ID35	ID3577	Kota Madiun	Jawa Timur	-0.300341
ID13	ID1374	Kota Padang Panjang	Sumatera Barat	-0.301803
ID31	ID3174	Kota Jakarta Barat	Dki Jakarta	-0.304704
ID32	ID3273	Kota Bandung	Jawa Barat	-0.357152
ID21	ID2171	Kota Batam	Kepulauan Riau	-0.498581
ID64	ID6472	Kota Samarinda	Kalimantan Timur	-0.515095
ID34	ID3471	Kota Yogyakarta	Daerah Istimewa Yogyakarta	-0.540865
ID35	ID3574	Kota Probolinggo	Jawa Timur	-0.567088
ID32	ID3277	Kota Cimahi	Jawa Barat	-0.58916
ID33	ID3372	Kota Surakarta	Jawa Tengah	-0.591354
ID35	ID3515	Sidoarjo	Jawa Timur	-0.600282
ID31	ID3171	Kota Jakarta Selatan	Dki Jakarta	-0.612296
ID35	ID3576	Kota Mojokerto	Jawa Timur	-0.618211
ID65	ID6503	Tana Tidung	Kalimantan Utara	-0.618881
ID19	ID1971	Kota Pangkal Pinang	Kepulauan Bangka Belitung	-0.635489
ID36	ID3674	Kota Tangerang Selatan	Banten	-0.646995
ID32	ID3271	Kota Bogor	Jawa Barat	-0.656009
ID36	ID3671	Kota Tangerang	Banten	-0.691916
ID12	ID1274	Kota Tebing Tinggi	Sumatera Utara	-0.738889
ID32	ID3276	Kota Depok	Jawa Barat	-0.764768
ID31	ID3172	Kota Jakarta Timur	Dki Jakarta	-0.765862
ID33	ID3376	Kota Tegal	Jawa Tengah	-0.781421
ID21	ID2172	Kota Tanjung Pinang	Kepulauan Riau	-0.785884
ID51	ID5171	Kota Denpasar	Bali	-0.831716
ID32	ID3275	Kota Bekasi	Jawa Barat	-0.848371
ID63	ID6371	Kota Banjarmasin	Kalimantan Selatan	-0.853929
ID12	ID1275	Kota Medan	Sumatera Utara	-0.876648
ID61	ID6171	Kota Pontianak	Kalimantan Barat	-0.8909
ID13	ID1375	Kota Bukittinggi	Sumatera Barat	-0.899339
ID52	ID5271	Kota Mataram	Nusa Tenggara Barat	-0.949401
ID16	ID1671	Kota Palembang	Sumatera Selatan	-0.95551
ID11	ID1173	Kota Langsa	Aceh	-0.980744
ID33	ID3375	Kota Pekalongan	Jawa Tengah	-0.994272
ID15	ID1571	Kota Jambi	Jambi	-0.995586
