# Supplementary material for: Time-series analysis of satellite imagery for detecting vegetation cover changes in Indonesia
Source: Sci Rep. 2023 May 25;13:8437. doi: 10.1038/s41598-023-35330-1 (PMC10212945; doi:10.1038/s41598-023-35330-1)
Supplement: Supplementary file 8 — Supplementary Table S3. [file 41598_2023_35330_MOESM8_ESM.xlsx]

## Sheet: modisd
Table S3. Indonesian regencies/cities sorted by the order of the NDVI value changes (difference in the NDVI values between 2020 and 2001)
ADM1_PCODE	ADM2_PCODE	Name of Regency or City	Name of Province	Difference (2020 - 2001)
ID18	ID1811	Mesuji	Lampung	0.0883612
ID33	ID3317	Rembang	Jawa Tengah	0.0862088
ID12	ID1220	Padang Lawas Utara	Sumatera Utara	0.085051
ID63	ID6301	Tanah Laut	Kalimantan Selatan	0.0839566
ID18	ID1812	Tulang Bawang Barat	Lampung	0.0836196
ID73	ID7307	Sinjai	Sulawesi Selatan	0.0735219
ID52	ID5208	Lombok Utara	Nusa Tenggara Barat	0.0728211
ID33	ID3320	Jepara	Jawa Tengah	0.0726722
ID35	ID3501	Pacitan	Jawa Timur	0.0725823
ID35	ID3503	Trenggalek	Jawa Timur	0.071533
ID35	ID3508	Lumajang	Jawa Timur	0.070808
ID51	ID5105	Klungkung	Bali	0.0705126
ID35	ID3513	Probolinggo	Jawa Timur	0.0678453
ID33	ID3312	Wonogiri	Jawa Tengah	0.0677133
ID35	ID3526	Bangkalan	Jawa Timur	0.0666131
ID33	ID3323	Temanggung	Jawa Tengah	0.0641901
ID18	ID1808	Tulangbawang	Lampung	0.0640394
ID18	ID1807	Way Kanan	Lampung	0.0630824
ID33	ID3316	Blora	Jawa Tengah	0.0628839
ID33	ID3304	Banjarnegara	Jawa Tengah	0.0615054
ID35	ID3507	Malang	Jawa Timur	0.0612399
ID53	ID5301	Sumba Barat	Nusa Tenggara Timur	0.0612386
ID33	ID3325	Batang	Jawa Tengah	0.0609044
ID33	ID3307	Wonosobo	Jawa Tengah	0.0605513
ID53	ID5318	Nagekeo	Nusa Tenggara Timur	0.060189
ID12	ID1217	Samosir	Sumatera Utara	0.0598899
ID16	ID1609	Ogan Komering Ulu Timur	Sumatera Selatan	0.0598381
ID53	ID5315	Manggarai Barat	Nusa Tenggara Timur	0.0584021
ID35	ID3527	Sampang	Jawa Timur	0.0578246
ID35	ID3511	Bondowoso	Jawa Timur	0.0573287
ID18	ID1805	Lampung Tengah	Lampung	0.0568744
ID35	ID3509	Jember	Jawa Timur	0.0567811
ID73	ID7303	Bantaeng	Sulawesi Selatan	0.0565568
ID53	ID5313	Manggarai	Nusa Tenggara Timur	0.055924
ID73	ID7302	Bulukumba	Sulawesi Selatan	0.0546094
ID53	ID5312	Ngada	Nusa Tenggara Timur	0.0543017
ID18	ID1806	Lampung Utara	Lampung	0.0541555
ID33	ID3303	Purbalingga	Jawa Tengah	0.0539363
ID33	ID3322	Semarang	Jawa Tengah	0.0535134
ID34	ID3403	Gunung Kidul	Daerah Istimewa Yogyakarta	0.0531215
ID12	ID1221	Padang Lawas	Sumatera Utara	0.0530577
ID53	ID5319	Manggarai Timur	Nusa Tenggara Timur	0.0529899
ID51	ID5108	Buleleng	Bali	0.0527312
ID73	ID7305	Takalar	Sulawesi Selatan	0.0526015
ID71	ID7103	Kepulauan Sangihe	Sulawesi Utara	0.0521934
ID33	ID3324	Kendal	Jawa Tengah	0.0516195
ID35	ID3505	Blitar	Jawa Timur	0.0515101
ID35	ID3514	Pasuruan	Jawa Timur	0.0514337
ID35	ID3529	Sumenep	Jawa Timur	0.0511896
ID73	ID7318	Tana Toraja	Sulawesi Selatan	0.0510242
ID74	ID7413	Muna Barat	Sulawesi Tenggara	0.0509747
ID53	ID5317	Sumba Barat Daya	Nusa Tenggara Timur	0.05066
ID33	ID3309	Boyolali	Jawa Tengah	0.0504955
ID35	ID3528	Pamekasan	Jawa Timur	0.0502661
ID53	ID5316	Sumba Tengah	Nusa Tenggara Timur	0.0498533
ID33	ID3308	Magelang	Jawa Tengah	0.0496282
ID33	ID3318	Pati	Jawa Tengah	0.0495738
ID64	ID6474	Kota Bontang	Kalimantan Timur	0.0490153
ID32	ID3218	Pangandaran	Jawa Barat	0.0488013
ID33	ID3305	Kebumen	Jawa Tengah	0.0486198
ID74	ID7407	Wakatobi	Sulawesi Tenggara	0.0483238
ID35	ID3523	Tuban	Jawa Timur	0.0483185
ID33	ID3326	Pekalongan	Jawa Tengah	0.0480749
ID53	ID5310	Sikka	Nusa Tenggara Timur	0.047699
ID35	ID3579	Kota Batu	Jawa Timur	0.0475074
ID71	ID7104	Kepulauan Talaud	Sulawesi Utara	0.0473513
ID36	ID3604	Serang	Banten	0.0471186
ID74	ID7414	Buton Tengah	Sulawesi Tenggara	0.0470736
ID13	ID1373	Kota Sawah Lunto	Sumatera Barat	0.0470385
ID51	ID5107	Karang Asem	Bali	0.0466769
ID94	ID9413	Boven Digoel	Papua	0.0465715
ID73	ID7309	Pangkajene Dan Kepulauan	Sulawesi Selatan	0.0463253
ID32	ID3206	Tasikmalaya	Jawa Barat	0.0463009
ID62	ID6201	Kotawaringin Barat	Kalimantan Tengah	0.0459607
ID35	ID3512	Situbondo	Jawa Timur	0.0459289
ID33	ID3327	Pemalang	Jawa Tengah	0.0459162
ID73	ID7306	Gowa	Sulawesi Selatan	0.04586
ID36	ID3673	Kota Serang	Banten	0.045715
ID52	ID5201	Lombok Barat	Nusa Tenggara Barat	0.0456616
ID33	ID3302	Banyumas	Jawa Tengah	0.0455472
ID73	ID7311	Bone	Sulawesi Selatan	0.0453047
ID63	ID6306	Hulu Sungai Selatan	Kalimantan Selatan	0.0450558
ID32	ID3209	Cirebon	Jawa Barat	0.0448519
ID74	ID7415	Buton Selatan	Sulawesi Tenggara	0.0448025
ID64	ID6409	Penajam Paser Utara	Kalimantan Timur	0.044756
ID73	ID7304	Jeneponto	Sulawesi Selatan	0.0444426
ID33	ID3306	Purworejo	Jawa Tengah	0.0440064
ID62	ID6208	Seruyan	Kalimantan Tengah	0.0438711
ID21	ID2105	Kepulauan Anambas	Kepulauan Riau	0.0435456
ID53	ID5309	Flores Timur	Nusa Tenggara Timur	0.0434651
ID35	ID3502	Ponorogo	Jawa Timur	0.0434181
ID32	ID3214	Purwakarta	Jawa Barat	0.0432198
ID11	ID1109	Pidie	Aceh	0.0431755
ID64	ID6404	Kutai Timur	Kalimantan Timur	0.0428667
ID33	ID3313	Karanganyar	Jawa Tengah	0.0426645
ID32	ID3202	Sukabumi	Jawa Barat	0.0426079
ID18	ID1804	Lampung Timur	Lampung	0.0424935
ID32	ID3215	Karawang	Jawa Barat	0.0416963
ID64	ID6403	Kutai Kartanegara	Kalimantan Timur	0.041489
ID76	ID7601	Majene	Sulawesi Barat	0.0413711
ID35	ID3506	Kediri	Jawa Timur	0.0413361
ID33	ID3310	Klaten	Jawa Tengah	0.0412816
ID14	ID1471	Kota Pekanbaru	Riau	0.0411063
ID91	ID9108	Raja Ampat	Papua Barat	0.0410689
ID34	ID3401	Kulon Progo	Daerah Istimewa Yogyakarta	0.040944
ID31	ID3173	Kota Jakarta Pusat	Dki Jakarta	0.0403113
ID53	ID5311	Ende	Nusa Tenggara Timur	0.0402494
ID51	ID5106	Bangli	Bali	0.0400964
ID33	ID3311	Sukoharjo	Jawa Tengah	0.0400734
ID35	ID3522	Bojonegoro	Jawa Timur	0.0396597
ID12	ID1212	Deli Serdang	Sumatera Utara	0.0396472
ID16	ID1610	Ogan Ilir	Sumatera Selatan	0.0396087
ID35	ID3510	Banyuwangi	Jawa Timur	0.0395262
ID73	ID7310	Barru	Sulawesi Selatan	0.0393353
ID81	ID8104	Buru	Maluku	0.0392572
ID32	ID3208	Kuningan	Jawa Barat	0.0388079
ID62	ID6202	Kotawaringin Timur	Kalimantan Tengah	0.0386595
ID74	ID7472	Kota Baubau	Sulawesi Tenggara	0.038495
ID36	ID3602	Lebak	Banten	0.0384874
ID73	ID7301	Kepulauan Selayar	Sulawesi Selatan	0.0381799
ID33	ID3315	Grobogan	Jawa Tengah	0.0381249
ID63	ID6305	Tapin	Kalimantan Selatan	0.0380258
ID35	ID3504	Tulungagung	Jawa Timur	0.0380222
ID16	ID1601	Ogan Komering Ulu	Sumatera Selatan	0.037999
ID32	ID3279	Kota Banjar	Jawa Barat	0.0378073
ID32	ID3213	Subang	Jawa Barat	0.0374615
ID81	ID8105	Kepulauan Aru	Maluku	0.0373288
ID32	ID3205	Garut	Jawa Barat	0.0372351
ID32	ID3207	Ciamis	Jawa Barat	0.0371004
ID64	ID6402	Kutai Barat	Kalimantan Timur	0.0368683
ID94	ID9436	Deiyai	Papua	0.036708
ID33	ID3374	Kota Semarang	Jawa Tengah	0.0366605
ID33	ID3314	Sragen	Jawa Tengah	0.0364259
ID12	ID1273	Kota Pematang Siantar	Sumatera Utara	0.0363995
ID13	ID1303	Solok	Sumatera Barat	0.0362033
ID14	ID1407	Rokan Hulu	Riau	0.0361914
ID63	ID6304	Barito Kuala	Kalimantan Selatan	0.0361881
ID61	ID6110	Melawi	Kalimantan Barat	0.0360989
ID32	ID3217	Bandung Barat	Jawa Barat	0.0360098
ID94	ID9430	Lanny Jaya	Papua	0.0359582
ID71	ID7108	Siau Tagulandang Biaro	Sulawesi Utara	0.0357405
ID12	ID1219	Batu Bara	Sumatera Utara	0.0356652
ID94	ID9401	Merauke	Papua	0.0352715
ID33	ID3301	Cilacap	Jawa Tengah	0.0352282
ID16	ID1612	Penukal Abab Lematang Ilir	Sumatera Selatan	0.0351656
ID51	ID5101	Jembrana	Bali	0.0351067
ID73	ID7313	Wajo	Sulawesi Selatan	0.0350011
ID91	ID9101	Fakfak	Papua Barat	0.0347874
ID62	ID6213	Murung Raya	Kalimantan Tengah	0.034624
ID62	ID6206	Sukamara	Kalimantan Tengah	0.0345251
ID63	ID6303	Banjar	Kalimantan Selatan	0.0341428
ID63	ID6372	Kota Banjar Baru	Kalimantan Selatan	0.0338047
ID35	ID3521	Ngawi	Jawa Timur	0.0337942
ID17	ID1705	Seluma	Bengkulu	0.0334846
ID91	ID9106	Sorong Selatan	Papua Barat	0.0334651
ID91	ID9107	Sorong	Papua Barat	0.0333685
ID76	ID7603	Mamasa	Sulawesi Barat	0.0333584
ID12	ID1224	Nias Utara	Sumatera Utara	0.0332067
ID91	ID9102	Kaimana	Papua Barat	0.0331781
ID63	ID6308	Hulu Sungai Utara	Kalimantan Selatan	0.0331596
ID32	ID3203	Cianjur	Jawa Barat	0.0331219
ID81	ID8101	Maluku Tenggara Barat	Maluku	0.0331047
ID94	ID9420	Keerom	Papua	0.0330968
ID11	ID1101	Simeulue	Aceh	0.0330827
ID16	ID1602	Ogan Komering Ilir	Sumatera Selatan	0.0329146
ID17	ID1706	Mukomuko	Bengkulu	0.0328068
ID73	ID7326	Toraja Utara	Sulawesi Selatan	0.0325068
ID13	ID1301	Kepulauan Mentawai	Sumatera Barat	0.0324695
ID16	ID1603	Muara Enim	Sumatera Selatan	0.0324144
ID94	ID9411	Puncak Jaya	Papua	0.0323933
ID19	ID1906	Belitung Timur	Kepulauan Bangka Belitung	0.0321682
ID64	ID6411	Mahakam Hulu	Kalimantan Timur	0.0321465
ID61	ID6108	Kapuas Hulu	Kalimantan Barat	0.0320233
ID61	ID6107	Sintang	Kalimantan Barat	0.0319727
ID74	ID7401	Buton	Sulawesi Tenggara	0.0318786
ID63	ID6310	Tanah Bumbu	Kalimantan Selatan	0.0317601
ID72	ID7211	Banggai Laut	Sulawesi Tengah	0.0317351
ID74	ID7402	Muna	Sulawesi Tenggara	0.0317275
ID94	ID9402	Jayawijaya	Papua	0.0313964
ID12	ID1223	Labuhan Batu Utara	Sumatera Utara	0.0313435
ID18	ID1810	Pringsewu	Lampung	0.0312929
ID91	ID9104	Teluk Bintuni	Papua Barat	0.0308492
ID65	ID6501	Malinau	Kalimantan Utara	0.03076
ID94	ID9428	Mamberamo Raya	Papua	0.0306698
ID52	ID5207	Sumbawa Barat	Nusa Tenggara Barat	0.0306257
ID94	ID9403	Jayapura	Papua	0.0305726
ID61	ID6109	Sekadau	Kalimantan Barat	0.0305525
ID11	ID1108	Aceh Besar	Aceh	0.0305163
ID35	ID3525	Gresik	Jawa Timur	0.0304596
ID33	ID3319	Kudus	Jawa Tengah	0.0304149
ID35	ID3520	Magetan	Jawa Timur	0.0303937
ID13	ID1308	Lima Puluh Kota	Sumatera Barat	0.0302904
ID94	ID9418	Tolikara	Papua	0.0301612
ID12	ID1222	Labuhan Batu Selatan	Sumatera Utara	0.0299885
ID94	ID9433	Puncak	Papua	0.0298016
ID62	ID6209	Katingan	Kalimantan Tengah	0.029782
ID71	ID7102	Minahasa	Sulawesi Utara	0.0297496
ID12	ID1207	Labuhan Batu	Sumatera Utara	0.0296808
ID94	ID9414	Mappi	Papua	0.029581
ID21	ID2104	Lingga	Kepulauan Riau	0.0295114
ID94	ID9427	Supiori	Papua	0.0294963
ID12	ID1213	Langkat	Sumatera Utara	0.0292464
ID63	ID6309	Tabalong	Kalimantan Selatan	0.0292074
ID17	ID1703	Bengkulu Utara	Bengkulu	0.02897
ID81	ID8107	Seram Bagian Timur	Maluku	0.028808
ID81	ID8103	Maluku Tengah	Maluku	0.0286501
ID91	ID9110	Maybrat	Papua Barat	0.0285188
ID11	ID1106	Aceh Tengah	Aceh	0.028287
ID94	ID9409	Biak Numfor	Papua	0.0281046
ID12	ID1209	Simalungun	Sumatera Utara	0.0280972
ID11	ID1104	Aceh Tenggara	Aceh	0.0279387
ID13	ID1312	Pasaman Barat	Sumatera Barat	0.027623
ID72	ID7201	Banggai Kepulauan	Sulawesi Tengah	0.0275856
ID13	ID1305	Tanah Datar	Sumatera Barat	0.0275817
ID91	ID9111	Manokwari Selatan	Papua Barat	0.0274905
ID94	ID9432	Yalimo	Papua	0.0273775
ID62	ID6205	Barito Utara	Kalimantan Tengah	0.0273299
ID35	ID3571	Kota Kediri	Jawa Timur	0.0273157
ID15	ID1506	Tanjung Jabung Timur	Jambi	0.0272682
ID53	ID5302	Sumba Timur	Nusa Tenggara Timur	0.0272634
ID72	ID7212	Morowali Utara	Sulawesi Tengah	0.0271572
ID14	ID1403	Indragiri Hilir	Riau	0.0271261
ID63	ID6311	Balangan	Kalimantan Selatan	0.027011
ID12	ID1201	Nias	Sumatera Utara	0.0269562
ID18	ID1813	Pesisir Barat	Lampung	0.0268743
ID74	ID7406	Bombana	Sulawesi Tenggara	0.0268411
ID62	ID6210	Pulang Pisau	Kalimantan Tengah	0.0267107
ID14	ID1406	Kampar	Riau	0.0266765
ID12	ID1214	Nias Selatan	Sumatera Utara	0.026494
ID94	ID9419	Sarmi	Papua	0.0264789
ID82	ID8207	Pulau Morotai	Maluku Utara	0.0262807
ID61	ID6105	Sanggau	Kalimantan Barat	0.0262228
ID75	ID7504	Bone Bolango	Gorontalo	0.0262099
ID51	ID5104	Gianyar	Bali	0.0262095
ID11	ID1103	Aceh Selatan	Aceh	0.0261775
ID33	ID3329	Brebes	Jawa Tengah	0.026117
ID51	ID5102	Tabanan	Bali	0.0259368
ID13	ID1307	Agam	Sumatera Barat	0.0258458
ID94	ID9431	Mamberamo Tengah	Papua	0.0257722
ID18	ID1801	Lampung Barat	Lampung	0.0257674
ID11	ID1116	Aceh Jaya	Aceh	0.0257019
ID16	ID1604	Lahat	Sumatera Selatan	0.0256536
ID81	ID8106	Seram Bagian Barat	Maluku	0.0255752
ID94	ID9416	Yahukimo	Papua	0.02553
ID76	ID7602	Polewali Mandar	Sulawesi Barat	0.0255259
ID18	ID1809	Pesawaran	Lampung	0.0254876
ID64	ID6401	Paser	Kalimantan Timur	0.0254866
ID16	ID1605	Musi Rawas	Sumatera Selatan	0.0254833
ID14	ID1404	Pelalawan	Riau	0.025477
ID12	ID1206	Toba Samosir	Sumatera Utara	0.0254065
ID94	ID9434	Dogiyai	Papua	0.0254027
ID81	ID8109	Buru Selatan	Maluku	0.0250953
ID75	ID7571	Kota Gorontalo	Gorontalo	0.0250582
ID35	ID3517	Jombang	Jawa Timur	0.0248979
ID64	ID6405	Berau	Kalimantan Timur	0.0248198
ID11	ID1113	Gayo Lues	Aceh	0.0247308
ID62	ID6207	Lamandau	Kalimantan Tengah	0.0246138
ID71	ID7110	Bolaang Mongondow Selatan	Sulawesi Utara	0.0245553
ID17	ID1701	Bengkulu Selatan	Bengkulu	0.0245494
ID81	ID8102	Maluku Tenggara	Maluku	0.0245487
ID62	ID6203	Kapuas	Kalimantan Tengah	0.0245223
ID81	ID8172	Kota Tual	Maluku	0.0244919
ID73	ID7325	Luwu Timur	Sulawesi Selatan	0.0243709
ID94	ID9408	Kepulauan Yapen	Papua	0.024357
ID73	ID7372	Kota Parepare	Sulawesi Selatan	0.0241926
ID62	ID6211	Gunung Mas	Kalimantan Tengah	0.0241569
ID91	ID9109	Tambrauw	Papua Barat	0.0241061
ID11	ID1112	Aceh Barat Daya	Aceh	0.0241001
ID34	ID3402	Bantul	Daerah Istimewa Yogyakarta	0.0240659
ID53	ID5304	Timor Tengah Selatan	Nusa Tenggara Timur	0.0240416
ID74	ID7405	Konawe Selatan	Sulawesi Tenggara	0.0239681
ID81	ID8108	Maluku Barat Daya	Maluku	0.0239037
ID17	ID1708	Kepahiang	Bengkulu	0.0238543
ID14	ID1405	Siak	Riau	0.0238431
ID53	ID5308	Lembata	Nusa Tenggara Timur	0.0238057
ID74	ID7409	Buton Utara	Sulawesi Tenggara	0.0237933
ID32	ID3201	Bogor	Jawa Barat	0.0235855
ID35	ID3519	Madiun	Jawa Timur	0.0235523
ID17	ID1704	Kaur	Bengkulu	0.0234564
ID65	ID6504	Nunukan	Kalimantan Utara	0.0234517
ID14	ID1402	Indragiri Hulu	Riau	0.0234172
ID82	ID8203	Kepulauan Sula	Maluku Utara	0.0233168
ID15	ID1572	Kota Sungai Penuh	Jambi	0.0232694
ID35	ID3518	Nganjuk	Jawa Timur	0.0231824
ID35	ID3516	Mojokerto	Jawa Timur	0.0231656
ID91	ID9103	Teluk Wondama	Papua Barat	0.0231477
ID82	ID8272	Kota Tidore Kepulauan	Maluku Utara	0.0230596
ID94	ID9417	Pegunungan Bintang	Papua	0.0229888
ID94	ID9426	Waropen	Papua	0.0228576
ID53	ID5321	Malaka	Nusa Tenggara Timur	0.0228397
ID13	ID1309	Pasaman	Sumatera Barat	0.0227784
ID12	ID1225	Nias Barat	Sumatera Utara	0.0226075
ID11	ID1114	Aceh Tamiang	Aceh	0.0225585
ID53	ID5314	Rote Ndao	Nusa Tenggara Timur	0.0225255
ID71	ID7106	Minahasa Utara	Sulawesi Utara	0.0225209
ID12	ID1202	Mandailing Natal	Sumatera Utara	0.0224653
ID62	ID6212	Barito Timur	Kalimantan Tengah	0.0223899
ID19	ID1902	Belitung	Kepulauan Bangka Belitung	0.0223781
ID21	ID2103	Natuna	Kepulauan Riau	0.0222243
ID18	ID1803	Lampung Selatan	Lampung	0.0221413
ID91	ID9112	Pegunungan Arfak	Papua Barat	0.0220869
ID63	ID6307	Hulu Sungai Tengah	Kalimantan Selatan	0.0220799
ID74	ID7471	Kota Kendari	Sulawesi Tenggara	0.0220463
ID12	ID1218	Serdang Bedagai	Sumatera Utara	0.022014
ID73	ID7316	Enrekang	Sulawesi Selatan	0.0219611
ID94	ID9415	Asmat	Papua	0.0218036
ID76	ID7604	Mamuju	Sulawesi Barat	0.0217699
ID73	ID7308	Maros	Sulawesi Selatan	0.0217376
ID72	ID7202	Banggai	Sulawesi Tengah	0.0216567
ID82	ID8204	Halmahera Selatan	Maluku Utara	0.0216241
ID72	ID7204	Poso	Sulawesi Tengah	0.0216157
ID12	ID1203	Tapanuli Selatan	Sumatera Utara	0.0215624
ID94	ID9429	Nduga	Papua	0.0214924
ID12	ID1271	Kota Sibolga	Sumatera Utara	0.0213896
ID16	ID1673	Kota Pagar Alam	Sumatera Selatan	0.0213645
ID52	ID5202	Lombok Tengah	Nusa Tenggara Barat	0.0211919
ID53	ID5307	Alor	Nusa Tenggara Timur	0.0211912
ID71	ID7105	Minahasa Selatan	Sulawesi Utara	0.0211405
ID11	ID1115	Nagan Raya	Aceh	0.0210504
ID11	ID1110	Bireuen	Aceh	0.0209724
ID91	ID9171	Kota Sorong	Papua Barat	0.0209645
ID17	ID1707	Lebong	Bengkulu	0.0208952
ID63	ID6302	Kota Baru	Kalimantan Selatan	0.0207709
ID12	ID1216	Pakpak Bharat	Sumatera Utara	0.0207495
ID16	ID1611	Empat Lawang	Sumatera Selatan	0.0205597
ID16	ID1606	Musi Banyuasin	Sumatera Selatan	0.0204101
ID12	ID1205	Tapanuli Utara	Sumatera Utara	0.0203373
ID12	ID1215	Humbang Hasundutan	Sumatera Utara	0.0202787
ID32	ID3211	Sumedang	Jawa Barat	0.0202745
ID82	ID8208	Pulau Taliabu	Maluku Utara	0.0202114
ID13	ID1310	Solok Selatan	Sumatera Barat	0.0201053
ID72	ID7209	Tojo Una-Una	Sulawesi Tengah	0.0200392
ID32	ID3204	Bandung	Jawa Barat	0.020014
ID19	ID1904	Bangka Tengah	Kepulauan Bangka Belitung	0.0199337
ID71	ID7173	Kota Tomohon	Sulawesi Utara	0.0198171
ID71	ID7109	Minahasa Tenggara	Sulawesi Utara	0.019815
ID71	ID7111	Bolaang Mongondow Timur	Sulawesi Utara	0.0196087
ID61	ID6106	Ketapang	Kalimantan Barat	0.0195417
ID13	ID1302	Pesisir Selatan	Sumatera Barat	0.0195374
ID15	ID1501	Kerinci	Jambi	0.0194826
ID16	ID1608	Ogan Komering Ulu Selatan	Sumatera Selatan	0.0194322
ID12	ID1208	Asahan	Sumatera Utara	0.0192408
ID12	ID1277	Kota Padangsidimpuan	Sumatera Utara	0.019233
ID73	ID7314	Sidenreng Rappang	Sulawesi Selatan	0.0191439
ID19	ID1901	Bangka	Kepulauan Bangka Belitung	0.019091
ID17	ID1709	Bengkulu Tengah	Bengkulu	0.0187563
ID76	ID7606	Mamuju Tengah	Sulawesi Barat	0.018745
ID15	ID1507	Tanjung Jabung Barat	Jambi	0.0186909
ID61	ID6101	Sambas	Kalimantan Barat	0.0183891
ID17	ID1702	Rejang Lebong	Bengkulu	0.0183171
ID12	ID1278	Kota Gunungsitoli	Sumatera Utara	0.0183146
ID53	ID5320	Sabu Raijua	Nusa Tenggara Timur	0.0181879
ID62	ID6204	Barito Selatan	Kalimantan Tengah	0.018177
ID15	ID1509	Bungo	Jambi	0.0181434
ID53	ID5305	Timor Tengah Utara	Nusa Tenggara Timur	0.0180964
ID16	ID1672	Kota Prabumulih	Sumatera Selatan	0.0180696
ID82	ID8206	Halmahera Timur	Maluku Utara	0.0180277
ID72	ID7210	Sigi	Sulawesi Tengah	0.0179486
ID94	ID9410	Paniai	Papua	0.0178856
ID72	ID7205	Donggala	Sulawesi Tengah	0.0175161
ID32	ID3278	Kota Tasikmalaya	Jawa Barat	0.0175019
ID73	ID7317	Luwu	Sulawesi Selatan	0.0173159
ID18	ID1802	Tanggamus	Lampung	0.0172451
ID16	ID1607	Banyu Asin	Sumatera Selatan	0.0172165
ID73	ID7373	Kota Palopo	Sulawesi Selatan	0.0171985
ID94	ID9412	Mimika	Papua	0.0170314
ID91	ID9105	Manokwari	Papua Barat	0.0168918
ID36	ID3672	Kota Cilegon	Banten	0.016837
ID14	ID1401	Kuantan Singingi	Riau	0.0167948
ID52	ID5206	Bima	Nusa Tenggara Barat	0.0167782
ID14	ID1410	Kepulauan Meranti	Riau	0.0167536
ID12	ID1204	Tapanuli Tengah	Sumatera Utara	0.0165645
ID11	ID1117	Bener Meriah	Aceh	0.016514
ID74	ID7408	Kolaka Utara	Sulawesi Tenggara	0.0162792
ID36	ID3601	Pandeglang	Banten	0.0161194
ID94	ID9404	Nabire	Papua	0.0159709
ID12	ID1210	Dairi	Sumatera Utara	0.0158143
ID11	ID1172	Kota Sabang	Aceh	0.0157303
ID11	ID1107	Aceh Barat	Aceh	0.0156108
ID94	ID9435	Intan Jaya	Papua	0.0153864
ID71	ID7171	Kota Manado	Sulawesi Utara	0.0153257
ID61	ID6102	Bengkayang	Kalimantan Barat	0.0153202
ID13	ID1304	Sijunjung	Sumatera Barat	0.0151863
ID19	ID1905	Bangka Selatan	Kepulauan Bangka Belitung	0.01516
ID61	ID6103	Landak	Kalimantan Barat	0.0149642
ID16	ID1613	Musi Rawas Utara	Sumatera Selatan	0.0149464
ID74	ID7410	Konawe Utara	Sulawesi Tenggara	0.0148583
ID35	ID3578	Kota Surabaya	Jawa Timur	0.0148339
ID72	ID7203	Morowali	Sulawesi Tengah	0.0144798
ID74	ID7411	Kolaka Timur	Sulawesi Tenggara	0.0144213
ID72	ID7206	Toli-Toli	Sulawesi Tengah	0.0142525
ID61	ID6112	Kubu Raya	Kalimantan Barat	0.0142289
ID71	ID7101	Bolaang Mongondow	Sulawesi Utara	0.0142138
ID71	ID7172	Kota Bitung	Sulawesi Utara	0.0141635
ID62	ID6271	Kota Palangka Raya	Kalimantan Tengah	0.0141572
ID51	ID5103	Badung	Bali	0.0141445
ID73	ID7322	Luwu Utara	Sulawesi Selatan	0.0141207
ID32	ID3274	Kota Cirebon	Jawa Barat	0.012935
ID11	ID1102	Aceh Singkil	Aceh	0.0128574
ID74	ID7403	Konawe	Sulawesi Tenggara	0.0127175
ID52	ID5203	Lombok Timur	Nusa Tenggara Barat	0.0126571
ID11	ID1105	Aceh Timur	Aceh	0.0119958
ID13	ID1306	Padang Pariaman	Sumatera Barat	0.0119544
ID82	ID8271	Kota Ternate	Maluku Utara	0.0116913
ID32	ID3210	Majalengka	Jawa Barat	0.0115254
ID94	ID9471	Kota Jayapura	Papua	0.011411
ID71	ID7107	Bolaang Mongondow Utara	Sulawesi Utara	0.011311
ID74	ID7404	Kolaka	Sulawesi Tenggara	0.0111288
ID65	ID6502	Bulungan	Kalimantan Utara	0.0110987
ID12	ID1211	Karo	Sumatera Utara	0.0110891
ID14	ID1408	Bengkalis	Riau	0.0109616
ID72	ID7207	Buol	Sulawesi Tengah	0.0108244
ID34	ID3404	Sleman	Daerah Istimewa Yogyakarta	0.0108052
ID81	ID8171	Kota Ambon	Maluku	0.0106669
ID11	ID1118	Pidie Jaya	Aceh	0.0106517
ID35	ID3524	Lamongan	Jawa Timur	0.0103552
ID74	ID7412	Konawe Kepulauan	Sulawesi Tenggara	0.0102563
ID15	ID1502	Merangin	Jambi	0.010076
ID15	ID1505	Muaro Jambi	Jambi	0.00982234
ID72	ID7208	Parigi Moutong	Sulawesi Tengah	0.00931712
ID16	ID1674	Kota Lubuklinggau	Sumatera Selatan	0.00925293
ID19	ID1903	Bangka Barat	Kepulauan Bangka Belitung	0.0092312
ID15	ID1508	Tebo	Jambi	0.00901091
ID14	ID1409	Rokan Hilir	Riau	0.00891214
ID61	ID6111	Kayong Utara	Kalimantan Barat	0.00879149
ID12	ID1276	Kota Binjai	Sumatera Utara	0.00876445
ID73	ID7315	Pinrang	Sulawesi Selatan	0.0084196
ID82	ID8202	Halmahera Tengah	Maluku Utara	0.00831811
ID21	ID2101	Karimun	Kepulauan Riau	0.00767002
ID65	ID6571	Kota Tarakan	Kalimantan Utara	0.00746376
ID13	ID1376	Kota Payakumbuh	Sumatera Barat	0.00738875
ID12	ID1272	Kota Tanjung Balai	Sumatera Utara	0.00726394
ID11	ID1175	Kota Subulussalam	Aceh	0.00703215
ID82	ID8205	Halmahera Utara	Maluku Utara	0.00669219
ID64	ID6471	Kota Balikpapan	Kalimantan Timur	0.00659965
ID61	ID6172	Kota Singkawang	Kalimantan Barat	0.00649878
ID82	ID8201	Halmahera Barat	Maluku Utara	0.00639626
ID15	ID1504	Batang Hari	Jambi	0.00632587
ID35	ID3575	Kota Pasuruan	Jawa Timur	0.00609451
ID76	ID7605	Mamuju Utara	Sulawesi Barat	0.00545552
ID64	ID6472	Kota Samarinda	Kalimantan Timur	0.00454784
ID15	ID1503	Sarolangun	Jambi	0.00419704
ID53	ID5303	Kupang	Nusa Tenggara Timur	0.00412284
ID11	ID1111	Aceh Utara	Aceh	0.00338566
ID17	ID1771	Kota Bengkulu	Bengkulu	0.00337151
ID33	ID3373	Kota Salatiga	Jawa Tengah	0.00318177
ID61	ID6104	Mempawah	Kalimantan Barat	0.00316452
ID75	ID7503	Pohuwato	Gorontalo	0.00285716
ID13	ID1311	Dharmasraya	Sumatera Barat	0.00262581
ID21	ID2102	Bintan	Kepulauan Riau	0.00237628
ID72	ID7271	Kota Palu	Sulawesi Tengah	0.00207538
ID53	ID5306	Belu	Nusa Tenggara Timur	0.00192712
ID73	ID7312	Soppeng	Sulawesi Selatan	0.00182659
ID52	ID5204	Sumbawa	Nusa Tenggara Barat	0.00164347
ID75	ID7502	Gorontalo	Gorontalo	0.00101588
ID32	ID3216	Bekasi	Jawa Barat	0.000196384
ID13	ID1372	Kota Solok	Sumatera Barat	2.2749e-07
ID11	ID1174	Kota Lhokseumawe	Aceh	1.46387e-07
ID13	ID1371	Kota Padang	Sumatera Barat	3.74125e-08
ID18	ID1872	Kota Metro	Lampung	-3.46269e-05
ID71	ID7174	Kota Kotamobagu	Sulawesi Utara	-0.00206999
ID33	ID3321	Demak	Jawa Tengah	-0.00212109
ID36	ID3603	Tangerang	Banten	-0.00368589
ID13	ID1377	Kota Pariaman	Sumatera Barat	-0.00455125
ID32	ID3272	Kota Sukabumi	Jawa Barat	-0.00499256
ID13	ID1374	Kota Padang Panjang	Sumatera Barat	-0.00504358
ID33	ID3328	Tegal	Jawa Tengah	-0.0056095
ID12	ID1274	Kota Tebing Tinggi	Sumatera Utara	-0.00714593
ID75	ID7505	Gorontalo Utara	Gorontalo	-0.00809882
ID14	ID1473	Kota Dumai	Riau	-0.00862091
ID16	ID1671	Kota Palembang	Sumatera Selatan	-0.00925745
ID18	ID1871	Kota Bandar Lampung	Lampung	-0.0113199
ID33	ID3371	Kota Magelang	Jawa Tengah	-0.0117718
ID75	ID7501	Boalemo	Gorontalo	-0.0122205
ID65	ID6503	Tana Tidung	Kalimantan Utara	-0.014642
ID73	ID7371	Kota Makassar	Sulawesi Selatan	-0.0148884
ID11	ID1173	Kota Langsa	Aceh	-0.0178361
ID35	ID3572	Kota Blitar	Jawa Timur	-0.0186048
ID32	ID3212	Indramayu	Jawa Barat	-0.018955
ID52	ID5205	Dompu	Nusa Tenggara Barat	-0.0194636
ID31	ID3174	Kota Jakarta Barat	Dki Jakarta	-0.0211936
ID31	ID3171	Kota Jakarta Selatan	Dki Jakarta	-0.0232332
ID52	ID5272	Kota Bima	Nusa Tenggara Barat	-0.0250298
ID21	ID2171	Kota Batam	Kepulauan Riau	-0.0253601
ID35	ID3574	Kota Probolinggo	Jawa Timur	-0.0260223
ID12	ID1275	Kota Medan	Sumatera Utara	-0.0264635
ID53	ID5371	Kota Kupang	Nusa Tenggara Timur	-0.0281003
ID31	ID3175	Kota Jakarta Utara	Dki Jakarta	-0.0285882
ID11	ID1171	Kota Banda Aceh	Aceh	-0.0297983
ID32	ID3273	Kota Bandung	Jawa Barat	-0.0307529
ID15	ID1571	Kota Jambi	Jambi	-0.0336468
ID35	ID3577	Kota Madiun	Jawa Timur	-0.033696
ID35	ID3573	Kota Malang	Jawa Timur	-0.0345433
ID63	ID6371	Kota Banjarmasin	Kalimantan Selatan	-0.0408053
ID33	ID3372	Kota Surakarta	Jawa Tengah	-0.0458851
ID19	ID1971	Kota Pangkal Pinang	Kepulauan Bangka Belitung	-0.04876
ID32	ID3271	Kota Bogor	Jawa Barat	-0.0488299
ID34	ID3471	Kota Yogyakarta	Daerah Istimewa Yogyakarta	-0.0499592
ID31	ID3172	Kota Jakarta Timur	Dki Jakarta	-0.0501501
ID13	ID1375	Kota Bukittinggi	Sumatera Barat	-0.0504954
ID35	ID3576	Kota Mojokerto	Jawa Timur	-0.0518545
ID61	ID6171	Kota Pontianak	Kalimantan Barat	-0.0531378
ID35	ID3515	Sidoarjo	Jawa Timur	-0.0602104
ID32	ID3277	Kota Cimahi	Jawa Barat	-0.0624087
ID21	ID2172	Kota Tanjung Pinang	Kepulauan Riau	-0.0735426
ID52	ID5271	Kota Mataram	Nusa Tenggara Barat	-0.0777796
ID36	ID3674	Kota Tangerang Selatan	Banten	-0.0859943
ID32	ID3276	Kota Depok	Jawa Barat	-0.0923142
ID36	ID3671	Kota Tangerang	Banten	-0.0937578
ID51	ID5171	Kota Denpasar	Bali	-0.0945034
ID32	ID3275	Kota Bekasi	Jawa Barat	-0.100729
ID33	ID3375	Kota Pekalongan	Jawa Tengah	-0.104728
ID33	ID3376	Kota Tegal	Jawa Tengah	-0.124089
